# Supplementary material for: 3-(2-Fluoro­phenyl­sulfin­yl)-2,4,6-tri­methyl-1-benzo­furan
Source: Acta Crystallogr Sect E Struct Rep Online. 2013 May 31;69(Pt 6):o998. doi: 10.1107/S160053681301461X (PMC3685128; doi:10.1107/S160053681301461X)
Supplement: Supplementary file 1 [file e-69-0o998-sup1.cif]

##############################################################################
#                                                                            #
# This CIF contains the data in a paper accepted for publication in          #
# Acta Crystallographica Section E. It conforms to the requirements of       #
# Notes for Authors for Acta Crystallographica Section E, and has been       #
# peer reviewed under the auspices of the IUCr Commission on Journals.       #
#                                                                            #
# Full details of the Crystallographic Information File format               #
# are given in the paper "The Crystallographic Information File (CIF):       #
# a New Standard Archive File for Crystallography" by S. R. Hall, F. H.      #
# Allen and I. D. Brown [Acta Cryst. (1991), A47, 655-685].                  #
#                                                                            #
# The current version of the core CIF dictionary is obtainable from          #
# ftp://ftp.iucr.org/pub/cif_core.dic.                                       #
#                                                                            #
# Software is freely available for graphical display of the structure(s)     #
# in this CIF. For information consult the CIF software page                 #
# http://www.iucr.org/resources/cif/software.                                #
#                                                                            #
# This file may be used for bona fide research purposes within the           #
# scientific community so long as proper attribution is given to the journal # 
# article from which it was obtained.                                        #
#                                                                            #
##############################################################################
data_global
_audit_creation_method     'form.cif (version 2.0)'
_journal_data_validation_number     ?
_journal_date_recd_electronic     2013-05-13
_journal_date_accepted     2013-05-27
_journal_name_full     'Acta Crystallographica, Section E'
_journal_year     2013
_journal_volume     69
_journal_issue      6
_journal_page_first     o998
_journal_page_last     o998
_journal_paper_category     QO
_journal_paper_doi     10.1107/S160053681301461X
_journal_coeditor_code     FY2099
_publ_contact_author_name     'Prof. Uk Lee'
_publ_contact_author_address
;
 Department of Chemistry, Pukyong National University, 599-1 Daeyeon 3-dong
 Nam-gu, Busan 608-737, Republic of Korea
;
_publ_contact_author_email     'uklee@pknu.ac.kr'
_publ_contact_author_fax     '+82-51-629-5583'
_publ_contact_author_phone     '+82-51-629-5596'
_publ_section_title
;
3-(2-Fluorophenylsulfinyl)-2,4,6-trimethyl-1-benzofuran
;
loop_
    _publ_author_name
    _publ_author_address
    'Choi, Hong Dae'
;
 Department of Chemistry, Dongeui University, San 24 Kaya-dong
 Busanjin-gu, Busan 614-714, Republic of Korea
;
    'Seo, Pil Ja'
;
 Department of Chemistry, Dongeui University, San 24 Kaya-dong
 Busanjin-gu, Busan 614-714, Republic of Korea
;
    'Lee, Uk'
;
 Department of Chemistry, Pukyong National University,
 599-1 Daeyeon 3-dong
 Nam-gu, Busan 608-737, Republic of Korea
;
_publ_section_synopsis     .
data_I
_chemical_name_systematic
;
3-(2-Fluorophenylsulfinyl)-2,4,6-trimethyl-1-benzofuran
;
_chemical_name_common     ?
_chemical_formula_moiety     'C17 H15 F O2 S'
_chemical_formula_sum     'C17 H15 F O2 S'
_chemical_formula_iupac     'C17 H15 F O2 S'
_chemical_formula_weight     302.35
_chemical_melting_point_gt     423
_chemical_melting_point_lt     424
_symmetry_cell_setting     monoclinic
_symmetry_space_group_name_H-M     'P 21/c'
_symmetry_space_group_name_Hall     '-P 2ybc'
loop_
    _symmetry_equiv_pos_as_xyz
    'x, y, z'
    '-x, y+1/2, -z+1/2'
    '-x, -y, -z'
    'x, -y-1/2, z-1/2'
_cell_length_a     13.6892(5)
_cell_length_b     6.0339(2)
_cell_length_c     17.1786(7)
_cell_angle_alpha     90.00
_cell_angle_beta     92.741(2)
_cell_angle_gamma     90.00
_cell_volume     1417.32(9)
_cell_formula_units_Z     4
_cell_measurement_reflns_used     3545
_cell_measurement_theta_min     2.37
_cell_measurement_theta_max     27.45
_cell_measurement_temperature     173(2)
_exptl_crystal_description     'block'
_exptl_crystal_colour     'colourless'
_exptl_crystal_size_max     0.321
_exptl_crystal_size_mid     0.266
_exptl_crystal_size_min     0.12
_exptl_crystal_density_diffrn     1.417
_exptl_crystal_density_meas     ?
_exptl_crystal_density_method     'not measured'
_exptl_crystal_F_000     632
_exptl_absorpt_coefficient_mu     0.241
_exptl_absorpt_correction_type     multi-scan
_exptl_absorpt_process_details     '(<i>SADABS</i>; Bruker, 2009)'
_exptl_absorpt_correction_T_min     0.5266
_exptl_absorpt_correction_T_max     0.7456
_exptl_special_details     ?
_diffrn_ambient_temperature     173(2)
_diffrn_radiation_type     MoK\a
_diffrn_radiation_wavelength     0.71073
_diffrn_radiation_source     'rotating anode'
_diffrn_radiation_monochromator     'graphite multilayer'
_diffrn_measurement_device_type     'Bruker SMART APEXII CCD'
_diffrn_measurement_method     '\f and \w scans'
_diffrn_detector_area_resol_mean     10.0
_diffrn_reflns_number     13205
_diffrn_reflns_av_R_equivalents     0.0481
_diffrn_reflns_av_sigmaI/netI     0.0417
_diffrn_reflns_theta_min     1.49
_diffrn_reflns_theta_max     27.60
_diffrn_reflns_theta_full     27.60
_diffrn_measured_fraction_theta_max     0.996
_diffrn_measured_fraction_theta_full     0.996
_diffrn_reflns_limit_h_min     -17
_diffrn_reflns_limit_h_max     17
_diffrn_reflns_limit_k_min     -7
_diffrn_reflns_limit_k_max     7
_diffrn_reflns_limit_l_min     -22
_diffrn_reflns_limit_l_max     16
_diffrn_standards_number     0
_diffrn_standards_interval_count     ?
_diffrn_standards_interval_time     ?
_diffrn_standards_decay_%     ?
_refine_special_details
;
 Refinement of F^2^ against ALL reflections.  The weighted R-factor wR and
 goodness of fit S are based on F^2^, conventional R-factors R are based
 on F, with F set to zero for negative F^2^. The threshold expression of
 F^2^ > 2sigma(F^2^) is used only for calculating R-factors(gt) etc. and is
 not relevant to the choice of reflections for refinement.  R-factors based
 on F^2^ are statistically about twice as large as those based on F, and R-
 factors based on ALL data will be even larger.
;
_reflns_number_total     3277
_reflns_number_gt     2665
_reflns_threshold_expression     I>2\s(I)
_refine_ls_structure_factor_coef     Fsqd
_refine_ls_matrix_type     full
_refine_ls_R_factor_all     0.0530
_refine_ls_R_factor_gt     0.0426
_refine_ls_wR_factor_gt     0.1073
_refine_ls_wR_factor_ref     0.1139
_refine_ls_goodness_of_fit_ref     1.066
_refine_ls_restrained_S_all     1.066
_refine_ls_number_reflns     3277
_refine_ls_number_parameters     193
_refine_ls_number_restraints     0
_refine_ls_hydrogen_treatment     constr
_refine_ls_weighting_scheme     calc
_refine_ls_weighting_details
         'calc w=1/[\s^2^(Fo^2^)+(0.0490P)^2^+0.6536P] where P=(Fo^2^+2Fc^2^)/3'
_atom_sites_solution_hydrogens     difmap
_atom_sites_solution_primary     direct
_atom_sites_solution_secondary     difmap
_refine_ls_shift/su_max     0.001
_refine_ls_shift/su_mean     0.000
_refine_diff_density_max     0.362
_refine_diff_density_min     -0.431
_refine_ls_extinction_method     none
_refine_ls_extinction_coef     ?
loop_
    _atom_type_symbol
    _atom_type_description
    _atom_type_scat_dispersion_real
    _atom_type_scat_dispersion_imag
    _atom_type_scat_source
    'C' 'C' 0.0033 0.0016
                         'International Tables Vol C Tables 4.2.6.8 and 6.1.1.4'
    'H' 'H' 0.0000 0.0000
                         'International Tables Vol C Tables 4.2.6.8 and 6.1.1.4'
    'O' 'O' 0.0106 0.0060
                         'International Tables Vol C Tables 4.2.6.8 and 6.1.1.4'
    'F' 'F' 0.0171 0.0103
                         'International Tables Vol C Tables 4.2.6.8 and 6.1.1.4'
    'S' 'S' 0.1246 0.1234
                         'International Tables Vol C Tables 4.2.6.8 and 6.1.1.4'
_computing_data_collection     '<i>APEX2</i> (Bruker, 2009)'
_computing_cell_refinement     '<i>SAINT</i> (Bruker, 2009)'
_computing_data_reduction     '<i>SAINT</i> (Bruker, 2009)'
_computing_structure_solution     '<i>SHELXS97</i> (Sheldrick, 2008)'
_computing_structure_refinement     '<i>SHELXL97</i> (Sheldrick, 2008)'
_computing_molecular_graphics
        '<i>ORTEP-3</i> (Farrugia, 2012) and <i>DIAMOND</i> (Brandenburg, 1998)'
_computing_publication_material     '<i>SHELXL97</i> (Sheldrick, 2008)'
loop_
    _atom_site_type_symbol
    _atom_site_label
    _atom_site_fract_x
    _atom_site_fract_y
    _atom_site_fract_z
    _atom_site_U_iso_or_equiv
    _atom_site_adp_type
    _atom_site_calc_flag
    _atom_site_refinement_flags
    _atom_site_occupancy
    _atom_site_symmetry_multiplicity
    _atom_site_disorder_assembly
    _atom_site_disorder_group
    S S1 0.76961(3) 0.18134(7) 0.61409(3) 0.02772(14) Uani d . 1 2 . .
    F F1 0.95958(8) 0.3216(2) 0.55355(7) 0.0387(3) Uani d . 1 2 . .
    O O1 0.75116(9) 0.2075(2) 0.38753(7) 0.0263(3) Uani d . 1 2 . .
    O O2 0.68255(10) 0.1904(2) 0.66215(8) 0.0380(4) Uani d . 1 2 . .
    C C1 0.73907(12) 0.2512(3) 0.51663(10) 0.0236(4) Uani d . 1 2 . .
    C C2 0.68389(12) 0.4305(3) 0.47829(9) 0.0205(3) Uani d . 1 2 . .
    C C3 0.62608(12) 0.6111(3) 0.50021(9) 0.0215(3) Uani d . 1 2 . .
    C C4 0.58790(12) 0.7440(3) 0.44025(10) 0.0235(4) Uani d . 1 2 . .
    H H4 0.5496 0.8682 0.4538 0.028 Uiso calc R 1 2 . .
    C C5 0.60215(12) 0.7073(3) 0.36105(10) 0.0236(4) Uani d . 1 2 . .
    C C6 0.65664(12) 0.5260(3) 0.33935(10) 0.0250(4) Uani d . 1 2 . .
    H H6 0.6669 0.4938 0.2862 0.030 Uiso calc R 1 2 . .
    C C7 0.69534(12) 0.3945(3) 0.39892(10) 0.0219(3) Uani d . 1 2 . .
    C C8 0.77602(13) 0.1244(3) 0.45981(11) 0.0256(4) Uani d . 1 2 . .
    C C9 0.60497(14) 0.6599(3) 0.58346(10) 0.0292(4) Uani d . 1 2 . .
    H H9A 0.6580 0.7497 0.6073 0.044 Uiso calc R 1 2 . .
    H H9B 0.5999 0.5204 0.6122 0.044 Uiso calc R 1 2 . .
    H H9C 0.5432 0.7413 0.5852 0.044 Uiso calc R 1 2 . .
    C C10 0.55703(14) 0.8621(3) 0.30094(11) 0.0313(4) Uani d . 1 2 . .
    H H10A 0.5704 0.8081 0.2487 0.047 Uiso calc R 1 2 . .
    H H10B 0.5851 1.0105 0.3083 0.047 Uiso calc R 1 2 . .
    H H10C 0.4862 0.8687 0.3066 0.047 Uiso calc R 1 2 . .
    C C11 0.83800(15) -0.0766(3) 0.46046(13) 0.0355(5) Uani d . 1 2 . .
    H H11A 0.9024 -0.0393 0.4415 0.053 Uiso calc R 1 2 . .
    H H11B 0.8070 -0.1895 0.4265 0.053 Uiso calc R 1 2 . .
    H H11C 0.8457 -0.1342 0.5137 0.053 Uiso calc R 1 2 . .
    C C12 0.84182(13) 0.4201(3) 0.64254(10) 0.0249(4) Uani d . 1 2 . .
    C C13 0.93069(13) 0.4587(3) 0.61046(10) 0.0273(4) Uani d . 1 2 . .
    C C14 0.99117(14) 0.6298(3) 0.63429(11) 0.0344(4) Uani d . 1 2 . .
    H H14 1.0519 0.6532 0.6110 0.041 Uiso calc R 1 2 . .
    C C15 0.96141(16) 0.7673(3) 0.69317(12) 0.0375(5) Uani d . 1 2 . .
    H H15 1.0016 0.8881 0.7102 0.045 Uiso calc R 1 2 . .
    C C16 0.87342(16) 0.7297(4) 0.72739(11) 0.0368(5) Uani d . 1 2 . .
    H H16 0.8536 0.8241 0.7680 0.044 Uiso calc R 1 2 . .
    C C17 0.81432(14) 0.5551(3) 0.70271(10) 0.0313(4) Uani d . 1 2 . .
    H H17 0.7547 0.5279 0.7271 0.038 Uiso calc R 1 2 . .
loop_
    _atom_site_aniso_label
    _atom_site_aniso_U_11
    _atom_site_aniso_U_22
    _atom_site_aniso_U_33
    _atom_site_aniso_U_12
    _atom_site_aniso_U_13
    _atom_site_aniso_U_23
    S1 0.0300(3) 0.0266(2) 0.0265(2) -0.00358(18) 0.00096(18) 0.00813(17)
    F1 0.0313(6) 0.0457(7) 0.0401(7) 0.0008(5) 0.0103(5) -0.0076(5)
    O1 0.0266(6) 0.0262(6) 0.0264(6) 0.0024(5) 0.0039(5) -0.0054(5)
    O2 0.0360(8) 0.0495(9) 0.0292(7) -0.0118(7) 0.0083(6) 0.0102(6)
    C1 0.0242(9) 0.0221(8) 0.0244(8) -0.0027(7) 0.0015(7) 0.0010(7)
    C2 0.0209(8) 0.0209(8) 0.0199(8) -0.0026(6) 0.0015(6) -0.0001(6)
    C3 0.0213(8) 0.0242(8) 0.0193(8) -0.0022(7) 0.0037(6) -0.0018(6)
    C4 0.0223(8) 0.0242(8) 0.0245(9) 0.0023(7) 0.0041(7) -0.0009(7)
    C5 0.0217(8) 0.0287(9) 0.0205(8) -0.0022(7) 0.0017(7) 0.0016(7)
    C6 0.0241(9) 0.0328(9) 0.0183(8) -0.0036(7) 0.0033(7) -0.0020(7)
    C7 0.0206(8) 0.0227(8) 0.0228(8) -0.0021(7) 0.0047(7) -0.0048(7)
    C8 0.0232(9) 0.0234(8) 0.0302(9) -0.0032(7) 0.0016(7) -0.0015(7)
    C9 0.0362(10) 0.0315(9) 0.0202(8) 0.0035(8) 0.0054(7) -0.0036(7)
    C10 0.0304(10) 0.0378(10) 0.0258(9) 0.0015(8) 0.0007(8) 0.0055(8)
    C11 0.0341(10) 0.0246(9) 0.0483(12) 0.0036(8) 0.0062(9) -0.0013(8)
    C12 0.0245(9) 0.0288(9) 0.0213(8) -0.0003(7) -0.0012(7) 0.0062(7)
    C13 0.0262(9) 0.0321(9) 0.0238(8) 0.0027(7) 0.0015(7) 0.0033(7)
    C14 0.0280(10) 0.0411(11) 0.0338(10) -0.0068(8) 0.0003(8) 0.0078(9)
    C15 0.0418(12) 0.0335(10) 0.0361(11) -0.0062(9) -0.0083(9) 0.0023(8)
    C16 0.0418(12) 0.0397(11) 0.0282(10) 0.0054(9) -0.0051(9) -0.0039(8)
    C17 0.0292(10) 0.0410(11) 0.0237(9) 0.0037(8) 0.0010(7) 0.0025(8)
_geom_special_details
;
 All esds (except the esd in the dihedral angle between two l.s. planes)
 are estimated using the full covariance matrix.  The cell esds are taken
 into account individually in the estimation of esds in distances, angles
 and torsion angles; correlations between esds in cell parameters are only
 used when they are defined by crystal symmetry.  An approximate (isotropic)
 treatment of cell esds is used for estimating esds involving l.s. planes.
;
loop_
    _geom_bond_atom_site_label_1
    _geom_bond_atom_site_label_2
    _geom_bond_site_symmetry_2
    _geom_bond_distance
    _geom_bond_publ_flag
    S1 O2 . 1.4830(15) ?
    S1 C1 . 1.7575(18) ?
    S1 C12 . 1.8014(19) ?
    F1 C13 . 1.354(2) ?
    O1 C8 . 1.367(2) ?
    O1 C7 . 1.382(2) ?
    C1 C8 . 1.357(3) ?
    C1 C2 . 1.458(2) ?
    C2 C7 . 1.397(2) ?
    C2 C3 . 1.409(2) ?
    C3 C4 . 1.388(2) ?
    C3 C9 . 1.502(2) ?
    C4 C5 . 1.401(2) ?
    C4 H4 . 0.9500 ?
    C5 C6 . 1.385(2) ?
    C5 C10 . 1.503(2) ?
    C6 C7 . 1.380(2) ?
    C6 H6 . 0.9500 ?
    C8 C11 . 1.480(2) ?
    C9 H9A . 0.9800 ?
    C9 H9B . 0.9800 ?
    C9 H9C . 0.9800 ?
    C10 H10A . 0.9800 ?
    C10 H10B . 0.9800 ?
    C10 H10C . 0.9800 ?
    C11 H11A . 0.9800 ?
    C11 H11B . 0.9800 ?
    C11 H11C . 0.9800 ?
    C12 C13 . 1.379(2) ?
    C12 C17 . 1.382(3) ?
    C13 C14 . 1.373(3) ?
    C14 C15 . 1.385(3) ?
    C14 H14 . 0.9500 ?
    C15 C16 . 1.384(3) ?
    C15 H15 . 0.9500 ?
    C16 C17 . 1.382(3) ?
    C16 H16 . 0.9500 ?
    C17 H17 . 0.9500 ?
loop_
    _geom_angle_atom_site_label_1
    _geom_angle_atom_site_label_2
    _geom_angle_atom_site_label_3
    _geom_angle_site_symmetry_1
    _geom_angle_site_symmetry_3
    _geom_angle
    _geom_angle_publ_flag
    O2 S1 C1 . . 111.13(8) ?
    O2 S1 C12 . . 105.34(9) ?
    C1 S1 C12 . . 99.73(8) ?
    C8 O1 C7 . . 106.64(13) ?
    C8 C1 C2 . . 107.23(15) ?
    C8 C1 S1 . . 118.03(14) ?
    C2 C1 S1 . . 134.65(13) ?
    C7 C2 C3 . . 118.16(15) ?
    C7 C2 C1 . . 104.22(14) ?
    C3 C2 C1 . . 137.61(15) ?
    C4 C3 C2 . . 116.43(15) ?
    C4 C3 C9 . . 120.71(16) ?
    C2 C3 C9 . . 122.85(15) ?
    C3 C4 C5 . . 124.36(16) ?
    C3 C4 H4 . . 117.8 ?
    C5 C4 H4 . . 117.8 ?
    C6 C5 C4 . . 119.20(16) ?
    C6 C5 C10 . . 120.98(16) ?
    C4 C5 C10 . . 119.81(16) ?
    C7 C6 C5 . . 116.55(15) ?
    C7 C6 H6 . . 121.7 ?
    C5 C6 H6 . . 121.7 ?
    C6 C7 O1 . . 124.03(15) ?
    C6 C7 C2 . . 125.26(16) ?
    O1 C7 C2 . . 110.71(15) ?
    C1 C8 O1 . . 111.18(15) ?
    C1 C8 C11 . . 133.64(18) ?
    O1 C8 C11 . . 115.16(16) ?
    C3 C9 H9A . . 109.5 ?
    C3 C9 H9B . . 109.5 ?
    H9A C9 H9B . . 109.5 ?
    C3 C9 H9C . . 109.5 ?
    H9A C9 H9C . . 109.5 ?
    H9B C9 H9C . . 109.5 ?
    C5 C10 H10A . . 109.5 ?
    C5 C10 H10B . . 109.5 ?
    H10A C10 H10B . . 109.5 ?
    C5 C10 H10C . . 109.5 ?
    H10A C10 H10C . . 109.5 ?
    H10B C10 H10C . . 109.5 ?
    C8 C11 H11A . . 109.5 ?
    C8 C11 H11B . . 109.5 ?
    H11A C11 H11B . . 109.5 ?
    C8 C11 H11C . . 109.5 ?
    H11A C11 H11C . . 109.5 ?
    H11B C11 H11C . . 109.5 ?
    C13 C12 C17 . . 118.43(17) ?
    C13 C12 S1 . . 120.65(14) ?
    C17 C12 S1 . . 120.58(14) ?
    F1 C13 C14 . . 118.80(17) ?
    F1 C13 C12 . . 118.61(16) ?
    C14 C13 C12 . . 122.59(18) ?
    C13 C14 C15 . . 118.30(18) ?
    C13 C14 H14 . . 120.9 ?
    C15 C14 H14 . . 120.9 ?
    C16 C15 C14 . . 120.28(19) ?
    C16 C15 H15 . . 119.9 ?
    C14 C15 H15 . . 119.9 ?
    C17 C16 C15 . . 120.22(19) ?
    C17 C16 H16 . . 119.9 ?
    C15 C16 H16 . . 119.9 ?
    C12 C17 C16 . . 120.14(18) ?
    C12 C17 H17 . . 119.9 ?
    C16 C17 H17 . . 119.9 ?
loop_
    _geom_torsion_atom_site_label_1
    _geom_torsion_atom_site_label_2
    _geom_torsion_atom_site_label_3
    _geom_torsion_atom_site_label_4
    _geom_torsion_site_symmetry_1
    _geom_torsion_site_symmetry_2
    _geom_torsion_site_symmetry_3
    _geom_torsion_site_symmetry_4
    _geom_torsion
    _geom_torsion_publ_flag
    O2 S1 C1 C8 . . . . -135.67(14) ?
    C12 S1 C1 C8 . . . . 113.59(15) ?
    O2 S1 C1 C2 . . . . 48.2(2) ?
    C12 S1 C1 C2 . . . . -62.50(19) ?
    C8 C1 C2 C7 . . . . -1.21(18) ?
    S1 C1 C2 C7 . . . . 175.18(15) ?
    C8 C1 C2 C3 . . . . 177.45(19) ?
    S1 C1 C2 C3 . . . . -6.2(3) ?
    C7 C2 C3 C4 . . . . -2.3(2) ?
    C1 C2 C3 C4 . . . . 179.19(19) ?
    C7 C2 C3 C9 . . . . 177.20(16) ?
    C1 C2 C3 C9 . . . . -1.3(3) ?
    C2 C3 C4 C5 . . . . 1.0(3) ?
    C9 C3 C4 C5 . . . . -178.50(17) ?
    C3 C4 C5 C6 . . . . 0.8(3) ?
    C3 C4 C5 C10 . . . . 179.86(17) ?
    C4 C5 C6 C7 . . . . -1.3(2) ?
    C10 C5 C6 C7 . . . . 179.72(16) ?
    C5 C6 C7 O1 . . . . 179.85(15) ?
    C5 C6 C7 C2 . . . . -0.1(3) ?
    C8 O1 C7 C6 . . . . 179.66(16) ?
    C8 O1 C7 C2 . . . . -0.38(18) ?
    C3 C2 C7 C6 . . . . 2.0(3) ?
    C1 C2 C7 C6 . . . . -179.06(16) ?
    C3 C2 C7 O1 . . . . -178.00(14) ?
    C1 C2 C7 O1 . . . . 0.98(18) ?
    C2 C1 C8 O1 . . . . 1.1(2) ?
    S1 C1 C8 O1 . . . . -176.04(11) ?
    C2 C1 C8 C11 . . . . 179.30(19) ?
    S1 C1 C8 C11 . . . . 2.2(3) ?
    C7 O1 C8 C1 . . . . -0.45(19) ?
    C7 O1 C8 C11 . . . . -179.04(15) ?
    O2 S1 C12 C13 . . . . 177.90(14) ?
    C1 S1 C12 C13 . . . . -66.86(15) ?
    O2 S1 C12 C17 . . . . 4.74(17) ?
    C1 S1 C12 C17 . . . . 119.98(15) ?
    C17 C12 C13 F1 . . . . 177.51(15) ?
    S1 C12 C13 F1 . . . . 4.2(2) ?
    C17 C12 C13 C14 . . . . -2.1(3) ?
    S1 C12 C13 C14 . . . . -175.40(14) ?
    F1 C13 C14 C15 . . . . -179.24(17) ?
    C12 C13 C14 C15 . . . . 0.4(3) ?
    C13 C14 C15 C16 . . . . 0.9(3) ?
    C14 C15 C16 C17 . . . . -0.4(3) ?
    C13 C12 C17 C16 . . . . 2.6(3) ?
    S1 C12 C17 C16 . . . . 175.89(14) ?
    C15 C16 C17 C12 . . . . -1.4(3) ?
loop_
    _geom_hbond_atom_site_label_D
    _geom_hbond_atom_site_label_H
    _geom_hbond_atom_site_label_A
    _geom_hbond_site_symmetry_A
    _geom_hbond_distance_DH
    _geom_hbond_distance_HA
    _geom_hbond_distance_DA
    _geom_hbond_angle_DHA
    C6 H6 O2 4_565 0.95 2.42 3.347(2) 164.2
    C10 H10C O2 3_666 0.98 2.42 3.385(2) 167.0
    C11 H11A F1 3_756 0.98 2.54 3.160(2) 120.9
    C11 H11B Cg1 1_545 0.98 2.69 3.476(2) 137.9
    C15 H15 Cg2 2_756 0.95 2.71 3.548(2) 147.1
_iucr_refine_instructions_details
;
TITL 1182 IN P2(1)/C
CELL  0.71073 13.68920  6.03390 17.17860 90.00000 92.74100 90.00000
ZERR 4  0.00050  0.00020  0.00070  0.00000  0.00200  0.00000
LATT 1
SYMM -X, Y+ 0.50000, -Z+ 0.50000
SFAC C H O F S
UNIT 68 60 8 4 4
TEMP -100
PLAN 30
FMAP 2
L.S. 15
ACTA
MPLA 9 C1 C2 C3 C4 C5 C6 C7 O1 C8
MPLA 6 C12 C13 C14 C15 C16 C17
CONF
HTAB
EQIV $1 x, 0.5-y, -0.5+z
EQIV $2 1-x, 1-y, 1-z
EQIV $3 2-x, -y, 1-z
HTAB C6 O2_$1
HTAB C10 O2_$2
HTAB C11 F1_$3
BOND $H
BOND
WGHT    0.049000    0.653600
FVAR       0.17973
S1    5    0.769614    0.181337    0.614092    11.00000    0.03005    0.02655 =
         0.02653    0.00813    0.00096   -0.00358
F1    4    0.959575    0.321630    0.553550    11.00000    0.03126    0.04572 =
         0.04009   -0.00758    0.01025    0.00084
O1    3    0.751163    0.207482    0.387535    11.00000    0.02659    0.02615 =
         0.02636   -0.00538    0.00390    0.00244
O2    3    0.682547    0.190414    0.662154    11.00000    0.03598    0.04953 =
         0.02924    0.01018    0.00831   -0.01184
C1    1    0.739069    0.251238    0.516631    11.00000    0.02418    0.02210 =
         0.02443    0.00102    0.00151   -0.00268
C2    1    0.683895    0.430500    0.478289    11.00000    0.02087    0.02086 =
         0.01990   -0.00014    0.00148   -0.00263
C3    1    0.626077    0.611078    0.500209    11.00000    0.02132    0.02415 =
         0.01934   -0.00183    0.00368   -0.00223
C4    1    0.587901    0.744024    0.440247    11.00000    0.02228    0.02420 =
         0.02446   -0.00093    0.00413    0.00234
AFIX  43
H4    2    0.549557    0.868167    0.453799    11.00000   -1.20000
AFIX   0
C5    1    0.602151    0.707328    0.361050    11.00000    0.02166    0.02875 =
         0.02048    0.00160    0.00168   -0.00220
C6    1    0.656645    0.526014    0.339349    11.00000    0.02407    0.03280 =
         0.01826   -0.00203    0.00333   -0.00363
AFIX  43
H6    2    0.666857    0.493834    0.286218    11.00000   -1.20000
AFIX   0
C7    1    0.695342    0.394513    0.398919    11.00000    0.02063    0.02267 =
         0.02276   -0.00479    0.00469   -0.00214
C8    1    0.776019    0.124389    0.459810    11.00000    0.02322    0.02341 =
         0.03022   -0.00148    0.00159   -0.00324
C9    1    0.604971    0.659872    0.583456    11.00000    0.03618    0.03151 =
         0.02017   -0.00356    0.00543    0.00345
AFIX 137
H9A   2    0.658038    0.749707    0.607263    11.00000   -1.50000
H9B   2    0.599915    0.520410    0.612223    11.00000   -1.50000
H9C   2    0.543185    0.741343    0.585212    11.00000   -1.50000
AFIX   0
C10   1    0.557033    0.862150    0.300935    11.00000    0.03037    0.03779 =
         0.02577    0.00550    0.00074    0.00146
AFIX 137
H10A  2    0.570425    0.808101    0.248716    11.00000   -1.50000
H10B  2    0.585068    1.010538    0.308323    11.00000   -1.50000
H10C  2    0.486191    0.868746    0.306576    11.00000   -1.50000
AFIX   0
C11   1    0.837997   -0.076624    0.460460    11.00000    0.03406    0.02463 =
         0.04829   -0.00131    0.00622    0.00362
AFIX 137
H11A  2    0.902363   -0.039291    0.441519    11.00000   -1.50000
H11B  2    0.806974   -0.189540    0.426541    11.00000   -1.50000
H11C  2    0.845695   -0.134152    0.513749    11.00000   -1.50000
AFIX   0
C12   1    0.841817    0.420090    0.642544    11.00000    0.02454    0.02879 =
         0.02126    0.00623   -0.00120   -0.00034
C13   1    0.930692    0.458727    0.610455    11.00000    0.02618    0.03206 =
         0.02377    0.00334    0.00149    0.00270
C14   1    0.991167    0.629796    0.634286    11.00000    0.02802    0.04113 =
         0.03382    0.00780    0.00035   -0.00681
AFIX  43
H14   2    1.051861    0.653173    0.610968    11.00000   -1.20000
AFIX   0
C15   1    0.961406    0.767343    0.693174    11.00000    0.04184    0.03346 =
         0.03610    0.00229   -0.00829   -0.00624
AFIX  43
H15   2    1.001555    0.888067    0.710160    11.00000   -1.20000
AFIX   0
C16   1    0.873424    0.729692    0.727390    11.00000    0.04176    0.03970 =
         0.02824   -0.00387   -0.00512    0.00542
AFIX  43
H16   2    0.853581    0.824125    0.767968    11.00000   -1.20000
AFIX   0
C17   1    0.814320    0.555107    0.702709    11.00000    0.02924    0.04102 =
         0.02371    0.00250    0.00097    0.00372
AFIX  43
H17   2    0.754684    0.527872    0.727149    11.00000   -1.20000
HKLF 4
REM  1182 IN P2(1)/C
REM R1 =  0.0426 for   2665 Fo > 4sig(Fo)  and  0.0530 for all   3277 data
REM    193 parameters refined using      0 restraints
END
WGHT      0.0490      0.6537
REM Highest difference peak  0.362,  deepest hole -0.431,  1-sigma level  0.058
Q1    1   0.7491  0.2262  0.5568  11.00000  0.05    0.36
Q2    1   0.6843  0.4160  0.4397  11.00000  0.05    0.27
Q3    1   0.6985  0.3354  0.5046  11.00000  0.05    0.25
Q4    1   0.9150  0.4019  0.6458  11.00000  0.05    0.24
Q5    1   0.8120  0.3089  0.6276  11.00000  0.05    0.23
Q6    1   0.6177  0.6294  0.5399  11.00000  0.05    0.23
Q7    1   0.7427  0.1808  0.6676  11.00000  0.05    0.22
Q8    1   0.7401  0.1451  0.4976  11.00000  0.05    0.22
Q9    1   0.6952  0.2479  0.6152  11.00000  0.05    0.22
Q10   1   0.9788  0.5083  0.6407  11.00000  0.05    0.21
Q11   1   0.8210  0.5181  0.6576  11.00000  0.05    0.21
Q12   1   0.6237  0.1446  0.6410  11.00000  0.05    0.21
Q13   1   0.6581  0.6662  0.3590  11.00000  0.05    0.21
Q14   1   0.5918  0.7268  0.3992  11.00000  0.05    0.20
Q15   1   0.6835  0.5476  0.4967  11.00000  0.05    0.20
Q16   1   0.8240  0.0640  0.6225  11.00000  0.05    0.20
Q17   1   0.8412  0.4562  0.6839  11.00000  0.05    0.19
Q18   1   0.5818  0.6506  0.4659  11.00000  0.05    0.18
Q19   1   0.8140  0.0416  0.4642  11.00000  0.05    0.18
Q20   1   0.7953  0.0632  0.6532  11.00000  0.05    0.18
Q21   1   1.0191  0.7586  0.5948  11.00000  0.05    0.18
Q22   1   0.7453  0.6230  0.7004  11.00000  0.05    0.17
Q23   1   0.8677  0.4429  0.6177  11.00000  0.05    0.17
Q24   1   0.6341  0.7172  0.4671  11.00000  0.05    0.17
Q25   1   0.6207  0.9940  0.2443  11.00000  0.05    0.17
Q26   1   0.4873  0.7922  0.2700  11.00000  0.05    0.17
Q27   1   0.8840  0.3568  0.5358  11.00000  0.05    0.17
Q28   1   0.6587  0.2181  0.6978  11.00000  0.05    0.17
Q29   1   0.7590  0.8515  0.6227  11.00000  0.05    0.16
Q30   1   0.9040 -0.0486  0.4810  11.00000  0.05    0.16
;
