# Supplementary material for: 3-(2-Fluoro­phenyl­sulfin­yl)-2,4,6-tri­methyl-1-benzo­furan
Source: Acta Crystallogr Sect E Struct Rep Online. 2013 May 31;69(Pt 6):o998. doi: 10.1107/S160053681301461X (PMC3685128; doi:10.1107/S160053681301461X)
Supplement: Supplementary file 2 [file e-69-0o998-Isup2.hkl]

# 
# h,k,l, Fc-squared, Fo-squared, sigma(Fo-squared) and status flag 
# 
data_I
_shelx_title ' 1182 IN P2(1)/C' 
_shelx_refln_list_code          4 
_shelx_F_calc_maximum      180.85 
_exptl_crystal_F_000       632.00 
_reflns_d_resolution_high  0.7671 
 
loop_ 
 _symmetry_equiv_pos_as_xyz 
 'x, y, z' 
 '-x, y+1/2, -z+1/2' 
 '-x, -y, -z' 
 'x, -y-1/2, z-1/2' 
 
_cell_length_a    13.6892 
_cell_length_b     6.0339 
_cell_length_c    17.1786 
_cell_angle_alpha  90.000 
_cell_angle_beta   92.741 
_cell_angle_gamma  90.000 
 
_shelx_F_squared_multiplier     1.000 
 
loop_ 
 _refln_index_h 
 _refln_index_k 
 _refln_index_l 
 _refln_F_squared_calc 
 _refln_F_squared_meas 
 _refln_F_squared_sigma 
 _refln_observed_status 
   1   0   0      227.73      204.79      7.43 o 
   2   0   0     8314.28     8160.62    198.69 o 
   3   0   0     3793.76     3926.71     96.33 o 
   4   0   0      808.49      747.64     19.53 o 
   5   0   0     5096.07     5028.83    123.78 o 
   6   0   0      456.78      474.18     13.67 o 
   8   0   0        0.64       11.81      2.13 o 
   9   0   0       98.67       96.87      6.89 o 
  10   0   0      512.12      516.74     22.40 o 
  11   0   0     2583.73     2602.03     95.52 o 
  12   0   0      180.15      193.60     11.82 o 
  13   0   0      832.97      815.73     50.77 o 
  14   0   0      331.40      323.89     18.82 o 
  15   0   0      182.83      201.65     14.63 o 
  16   0   0        6.78       28.71      8.05 o 
  17   0   0       40.93       56.75      9.00 o 
   1   1   0     6051.15     6251.67     97.24 o 
   2   1   0     1861.29     1803.96     39.65 o 
   3   1   0    32706.74    28014.50    515.97 o 
   4   1   0     5688.73     5884.68    109.26 o 
   5   1   0     5466.89     5440.84    101.28 o 
   6   1   0       75.08       49.79      2.21 o 
   7   1   0       12.75       20.63      1.78 o 
   8   1   0     1620.00     1660.05     35.29 o 
   9   1   0      410.58      419.28     11.53 o 
  10   1   0      712.99      716.60     18.37 o 
  11   1   0      480.99      514.93     15.95 o 
  12   1   0      740.30      726.29     19.68 o 
  13   1   0       15.40       11.59      2.68 o 
  14   1   0      361.79      333.37     10.58 o 
  15   1   0       30.40       23.78      3.92 o 
  16   1   0      191.69      180.39     12.02 o 
  17   1   0        1.60        3.60      5.38 o 
   0   2   0     8614.38     8727.13    180.23 o 
   1   2   0       19.66       22.62      0.95 o 
   2   2   0       86.81       84.66      2.08 o 
   3   2   0      260.62      297.06      6.42 o 
   4   2   0     2831.13     2904.44     52.75 o 
   5   2   0      809.21      879.00     18.19 o 
   6   2   0     4069.01     4245.51     80.60 o 
   7   2   0       82.63       82.21      3.04 o 
   8   2   0     1315.83     1336.96     29.13 o 
   9   2   0       71.34       63.23      3.26 o 
  10   2   0       86.61       79.45      4.38 o 
  11   2   0     1187.52     1170.38     29.51 o 
  12   2   0       16.11       11.74      2.95 o 
  13   2   0        6.29        6.31      3.35 o 
  14   2   0      278.46      262.72     14.04 o 
  15   2   0       11.48       15.07      4.77 o 
  16   2   0       10.10        8.73      4.74 o 
  17   2   0        6.00        2.41      5.17 o 
   1   3   0      144.77      143.42      3.54 o 
   2   3   0        6.05        9.87      1.34 o 
   3   3   0     1451.27     1517.01     26.68 o 
   4   3   0      250.47      283.77      7.05 o 
   5   3   0       88.83       93.67      3.37 o 
   6   3   0      174.31      185.31      5.53 o 
   7   3   0      122.55      127.99      5.71 o 
   8   3   0      170.44      164.93      7.37 o 
   9   3   0      734.13      854.42     24.70 o 
  10   3   0      229.92      219.35     12.02 o 
  11   3   0      226.56      203.51     11.49 o 
  12   3   0      467.85      494.15     20.81 o 
  13   3   0       26.60       39.77      6.17 o 
  14   3   0       12.94       14.40      4.53 o 
  15   3   0       63.51       85.09      8.80 o 
  16   3   0        2.34       -1.22      4.45 o 
   0   4   0       19.15       19.50      2.37 o 
   1   4   0        1.21       -0.12      0.89 o 
   2   4   0        1.76        2.13      1.05 o 
   3   4   0       14.19        8.69      1.86 o 
   4   4   0       58.26       59.46      3.84 o 
   5   4   0      166.69      161.72      6.02 o 
   6   4   0      281.08      281.97      9.05 o 
   7   4   0        1.14        2.44      1.42 o 
   8   4   0       17.99       16.81      2.67 o 
   9   4   0       58.72       56.17      6.12 o 
  10   4   0      110.87       91.93      7.97 o 
  11   4   0       10.90        8.48      3.90 o 
  12   4   0      175.56      165.46     11.34 o 
  13   4   0      580.10      569.29     24.41 o 
  14   4   0       67.99       62.23      8.23 o 
  15   4   0      263.68      272.68     22.24 o 
   1   5   0      212.96      209.42      6.76 o 
   2   5   0      181.52      178.00      7.05 o 
   3   5   0       52.56       46.11      3.09 o 
   4   5   0       87.30       93.49      4.79 o 
   5   5   0        5.93        5.83      1.88 o 
   6   5   0      287.53      269.64     11.83 o 
   7   5   0        8.66        2.19      1.92 o 
   8   5   0       28.93       33.86      8.22 o 
   9   5   0        2.44       -1.47      2.65 o 
  10   5   0      324.07      344.60     16.79 o 
  11   5   0       35.59       26.61      5.42 o 
  12   5   0       24.07       22.59      5.70 o 
  13   5   0        4.24        9.66      4.73 o 
   0   6   0        4.30       25.24      5.10 o 
   1   6   0        0.97        1.18      1.86 o 
   2   6   0        0.99        1.22      2.16 o 
   3   6   0        6.22        6.36      2.59 o 
   4   6   0      248.46      281.96     11.35 o 
   5   6   0       94.60      105.12      9.08 o 
   6   6   0      183.43      173.11     11.66 o 
   7   6   0      370.56      397.39     15.58 o 
   8   6   0       37.62       42.60      6.30 o 
   9   6   0      233.65      248.32     14.31 o 
  10   6   0        5.36        1.45      3.66 o 
  11   6   0       61.67       59.99      8.06 o 
   1   7   0       77.43       87.68      6.43 o 
   2   7   0       31.91       31.15      4.34 o 
   3   7   0       12.12        8.79      4.95 o 
   4   7   0        3.09        3.61      6.50 o 
   5   7   0      177.45      173.52     12.92 o 
   6   7   0      149.56      159.80     11.43 o 
   7   7   0       21.69       32.04      8.36 o 
   8   7   0       18.30       14.55      7.23 o 
 -17   1   1       45.91       49.78      7.37 o 
 -16   1   1       15.51        7.59      4.24 o 
 -15   1   1      100.25      130.90      8.02 o 
 -14   1   1       25.78       24.55      3.93 o 
 -13   1   1        1.57        0.09      1.82 o 
 -12   1   1      168.36      177.88     12.24 o 
 -11   1   1       77.37       76.44      4.73 o 
 -10   1   1      720.24      735.41     18.72 o 
  -9   1   1      373.14      416.80     11.49 o 
  -8   1   1     1256.69     1282.83     30.18 o 
  -7   1   1        3.09        6.10      1.18 o 
  -6   1   1      311.25      333.96      8.17 o 
  -5   1   1      764.37      801.20     17.24 o 
  -4   1   1       80.81       88.58      2.76 o 
  -3   1   1     2322.14     2453.29     54.59 o 
  -2   1   1      245.49      299.95      6.86 o 
  -1   1   1      197.02      207.48      4.00 o 
   0   1   1     3138.48     3317.42     57.66 o 
   1   1   1        8.90       10.65      0.83 o 
   2   1   1     8825.05     8655.78    213.22 o 
   3   1   1    13060.35    12787.69    236.01 o 
   4   1   1     7080.74     7209.91    118.49 o 
   5   1   1       31.40       29.37      1.42 o 
   6   1   1      818.44      867.26     15.62 o 
   7   1   1       40.47       46.82      2.74 o 
   8   1   1       45.21       44.23      2.30 o 
   9   1   1      448.83      436.18     10.45 o 
  10   1   1       51.78       61.41      3.24 o 
  11   1   1        2.00        3.12      2.01 o 
  12   1   1       34.02       31.51      3.03 o 
  13   1   1        2.29        3.24      1.99 o 
  14   1   1        8.85        8.36      2.84 o 
  15   1   1       24.08       31.68      3.94 o 
  16   1   1      183.60      201.12     16.06 o 
  17   1   1        0.03       -2.24      4.53 o 
 -17   2   1        2.63        6.52      4.88 o 
 -16   2   1       65.58       72.16     11.83 o 
 -15   2   1        2.68        1.27      3.18 o 
 -14   2   1       47.01       53.14      6.65 o 
 -13   2   1      188.32      186.66     11.13 o 
 -12   2   1      130.19      120.60     10.72 o 
 -11   2   1       19.20       16.17      2.67 o 
 -10   2   1      584.94      550.86     16.62 o 
  -9   2   1     1455.76     1480.72     34.74 o 
  -8   2   1     1600.05     1572.85     36.40 o 
  -7   2   1     2704.25     2698.09     60.72 o 
  -6   2   1     1838.64     2024.66     45.75 o 
  -5   2   1      331.14      349.25      9.33 o 
  -4   2   1      352.55      379.75      9.00 o 
  -3   2   1     1316.57     1243.22     26.64 o 
  -2   2   1     3294.62     3324.86     55.33 o 
  -1   2   1       49.86       48.29      1.38 o 
   0   2   1     2592.19     2722.43     44.22 o 
   1   2   1     2966.60     3014.01     48.98 o 
   2   2   1      518.79      624.08     11.50 o 
   3   2   1     1257.13     1330.45     26.52 o 
   4   2   1     3165.97     3132.49     57.14 o 
   5   2   1       89.88      107.57      5.32 o 
   6   2   1     1120.08     1123.85     24.82 o 
   7   2   1     4267.32     4287.98     88.83 o 
   8   2   1      498.03      479.03     11.08 o 
   9   2   1      135.72      111.40      4.16 o 
  10   2   1        2.61        2.05      1.94 o 
  11   2   1      140.10      138.03      6.14 o 
  12   2   1       38.91       39.73      4.38 o 
  13   2   1       99.93       87.42      6.27 o 
  14   2   1       37.62       35.96      5.90 o 
  15   2   1      117.88      105.01      9.24 o 
  16   2   1       80.04       75.72      8.71 o 
  17   2   1       23.22       22.28      6.41 o 
 -16   3   1       52.71       71.01      8.76 o 
 -15   3   1       36.45       50.57      9.95 o 
 -14   3   1        1.39        0.95      3.12 o 
 -13   3   1      131.39      132.40      9.86 o 
 -12   3   1     1070.14     1065.29     37.72 o 
 -11   3   1      208.40      194.85     11.13 o 
 -10   3   1      313.67      338.74     29.90 o 
  -9   3   1     2218.13     2138.13     56.20 o 
  -8   3   1       82.44       83.96      4.05 o 
  -7   3   1      394.43      375.74      9.73 o 
  -6   3   1      650.60      657.79     15.59 o 
  -5   3   1      154.63      160.12      4.92 o 
  -4   3   1     1041.10     1075.00     24.04 o 
  -3   3   1       17.13       20.85      1.56 o 
  -2   3   1     5376.05     5417.25     81.71 o 
  -1   3   1      770.33      681.61     11.74 o 
   0   3   1      525.40      497.92      9.19 o 
   1   3   1      218.63      212.81      4.89 o 
   2   3   1     2795.74     2903.58     46.10 o 
   3   3   1     2401.56     2358.14     43.02 o 
   4   3   1     1005.69     1038.25     23.50 o 
   5   3   1       14.05       27.20      2.52 o 
   6   3   1       28.32       30.60      2.28 o 
   7   3   1      802.35      818.80     21.15 o 
   8   3   1       36.94       36.58      3.84 o 
   9   3   1      407.53      453.92     14.73 o 
  10   3   1       92.73       93.31      5.75 o 
  11   3   1       53.55       60.88      5.02 o 
  12   3   1       68.26       59.79     11.03 o 
  13   3   1      178.90      195.65     12.18 o 
  14   3   1      164.96      163.41     11.53 o 
  15   3   1       42.93       58.08      7.94 o 
  16   3   1       38.86       36.98      9.96 o 
 -15   4   1       23.94       16.89      5.65 o 
 -14   4   1      609.26      603.92     26.00 o 
 -13   4   1      618.41      585.29     24.94 o 
 -12   4   1      600.11      594.12     24.55 o 
 -11   4   1      391.89      420.90     18.67 o 
 -10   4   1       19.34       20.71      4.69 o 
  -9   4   1      193.42      188.05     10.62 o 
  -8   4   1       10.18        7.77      3.07 o 
  -7   4   1      613.09      612.81     16.87 o 
  -6   4   1       44.40       49.15      3.83 o 
  -5   4   1        0.35        0.66      1.09 o 
  -4   4   1      113.61       90.56      3.83 o 
  -3   4   1      794.38      736.04     16.33 o 
  -2   4   1      271.84      243.86      5.92 o 
  -1   4   1     2115.07     2240.45     38.31 o 
   0   4   1      310.49      290.38      7.09 o 
   1   4   1     2753.08     2793.45     46.90 o 
   2   4   1       84.46       71.90      3.02 o 
   3   4   1      525.01      480.74     10.35 o 
   4   4   1      129.00      105.51      4.36 o 
   5   4   1       60.61       76.95      3.77 o 
   6   4   1        5.26        6.34      2.08 o 
   7   4   1       51.28       71.55      5.41 o 
   8   4   1      118.49      124.54      6.39 o 
   9   4   1      549.91      498.44     16.43 o 
  10   4   1      319.03      353.08     16.44 o 
  11   4   1        0.12       -0.15      5.07 o 
  12   4   1      884.94      970.64     36.08 o 
  13   4   1        1.30        4.00      4.04 o 
  14   4   1       37.36       37.80      6.74 o 
  15   4   1       10.08        9.05      5.00 o 
 -13   5   1       95.08       97.24      9.86 o 
 -12   5   1       74.66       84.57      8.91 o 
 -11   5   1        0.80       -0.25      2.96 o 
 -10   5   1       74.54       79.61      8.08 o 
  -9   5   1       98.34      109.10      8.76 o 
  -8   5   1      224.50      220.85     12.11 o 
  -7   5   1       30.92       27.60      3.71 o 
  -6   5   1      170.00      162.46      8.10 o 
  -5   5   1       19.72       20.90      2.59 o 
  -4   5   1      534.68      541.46     15.42 o 
  -3   5   1       87.64       76.38      5.65 o 
  -2   5   1      558.44      521.06     13.71 o 
  -1   5   1      406.85      404.34     10.78 o 
   0   5   1      300.72      325.13      9.17 o 
   1   5   1      114.11      111.62      5.52 o 
   2   5   1      882.78      878.12     23.57 o 
   3   5   1        7.64        4.54      1.75 o 
   4   5   1       29.60       36.36      3.93 o 
   5   5   1       30.47       26.21      2.83 o 
   6   5   1       69.75       57.21      3.93 o 
   7   5   1        1.74        3.58      1.72 o 
   8   5   1        6.66        3.99      3.01 o 
   9   5   1      155.14      171.68     11.06 o 
  10   5   1       54.01       61.99      7.53 o 
  11   5   1       66.92      113.24     14.07 o 
  12   5   1       16.89       27.71      6.15 o 
  13   5   1      288.84      280.67     16.46 o 
 -11   6   1       62.37       53.87     10.29 o 
 -10   6   1       48.31       62.43      7.81 o 
  -9   6   1       35.84       28.82      5.90 o 
  -8   6   1        0.00       -1.62      3.06 o 
  -7   6   1      116.94      105.54      7.13 o 
  -6   6   1       11.23       10.23      3.20 o 
  -5   6   1       14.53       10.66      2.97 o 
  -4   6   1       18.83       17.21      4.85 o 
  -3   6   1      512.17      543.49     18.06 o 
  -2   6   1      374.89      367.84     15.93 o 
  -1   6   1       91.61       85.45      4.90 o 
   0   6   1       51.02       52.06      3.72 o 
   1   6   1       15.63       16.64      2.96 o 
   2   6   1       60.77       56.99      5.85 o 
   3   6   1        0.20        3.66      4.78 o 
   4   6   1       43.21       54.64      4.89 o 
   5   6   1       22.64       26.21      4.29 o 
   6   6   1       87.90       86.79      7.69 o 
   7   6   1        2.38       -1.90      3.21 o 
   8   6   1       14.10       24.43      6.63 o 
   9   6   1       31.67       32.77      6.39 o 
  10   6   1       11.16        5.61      6.34 o 
  11   6   1        0.19        8.15      4.61 o 
  -8   7   1       44.26       69.63     17.03 o 
  -7   7   1        0.29        1.93      5.38 o 
  -6   7   1       14.33        7.57      4.53 o 
  -5   7   1       15.66       15.97      5.11 o 
  -4   7   1        1.41       -1.50      3.48 o 
  -3   7   1       28.17       23.44      5.36 o 
  -2   7   1       97.32       94.75     11.01 o 
  -1   7   1       31.15       29.17      5.50 o 
   0   7   1        0.05        1.53      2.42 o 
   1   7   1        2.13        0.31      2.53 o 
   2   7   1       82.84       74.93      6.03 o 
   3   7   1       26.62       19.76      4.70 o 
   4   7   1       14.58        8.67      4.38 o 
   5   7   1       96.95      117.09     12.49 o 
   6   7   1        6.61        3.47      3.82 o 
   7   7   1        0.27       -2.34      3.62 o 
   8   7   1       58.63       81.73     14.55 o 
 -17   0   2        1.37        6.01      5.20 o 
 -16   0   2        0.54        0.31      4.95 o 
 -15   0   2      114.38      118.88     14.86 o 
 -14   0   2      371.71      360.96     27.55 o 
 -13   0   2      262.04      240.47     13.96 o 
 -12   0   2      361.92      320.30     16.44 o 
 -11   0   2      392.58      367.06     17.57 o 
 -10   0   2      347.98      296.64     14.50 o 
  -9   0   2     1525.28     1544.99     57.65 o 
  -8   0   2      280.39      234.23      9.46 o 
  -7   0   2     1560.37     1703.26     50.45 o 
  -6   0   2     6812.03     7263.20    206.35 o 
  -5   0   2       43.86       31.33      2.40 o 
  -4   0   2        1.66        0.83      1.24 o 
  -3   0   2     1230.39     1252.85     59.44 o 
  -2   0   2    19695.31    17209.80    599.23 o 
  -1   0   2     2420.47     2435.83     65.19 o 
   0   0   2     4431.82     3975.42    129.19 o 
   1   0   2      421.77      444.65     21.83 o 
   2   0   2     2340.53     2327.79     59.33 o 
   3   0   2     1147.47     1213.55     31.64 o 
   4   0   2     1666.00     1696.20     38.85 o 
   5   0   2     2291.43     2297.84     52.38 o 
   6   0   2      235.29      214.94      6.91 o 
   7   0   2       45.24       47.03      2.93 o 
   8   0   2       61.11       73.56      5.19 o 
   9   0   2       24.08       18.27      2.70 o 
  10   0   2      144.35      123.50      7.45 o 
  11   0   2       77.48       76.70      6.16 o 
  12   0   2      271.21      273.26     15.76 o 
  13   0   2      108.34      106.04      9.59 o 
  14   0   2      103.32      105.03      9.95 o 
  15   0   2       26.79       32.28      9.29 o 
  16   0   2       63.36       59.50      6.84 o 
  17   0   2       28.33       22.74      5.42 o 
 -17   1   2        5.67        9.20      4.69 o 
 -16   1   2      179.58      179.82     10.02 o 
 -15   1   2      271.64      308.05     15.91 o 
 -14   1   2        4.04        5.53      2.92 o 
 -13   1   2       26.90       21.07      3.92 o 
 -12   1   2       70.99       82.30      5.02 o 
 -11   1   2      805.85      806.39     27.54 o 
 -10   1   2      123.34      133.85      6.29 o 
  -9   1   2     1078.11     1048.61     28.91 o 
  -8   1   2      198.21      209.98      9.41 o 
  -7   1   2       72.16       54.79      3.26 o 
  -6   1   2      113.17      128.15      4.60 o 
  -5   1   2     5382.41     5527.42    122.02 o 
  -4   1   2      228.20      204.55      5.67 o 
  -3   1   2     1558.24     1563.34     39.28 o 
  -2   1   2     1033.99     1077.01     31.08 o 
  -1   1   2      324.88      317.13      5.99 o 
   0   1   2     3087.58     3198.72     55.44 o 
   1   1   2     5259.74     5329.88    102.06 o 
   2   1   2     5558.66     5570.85    104.72 o 
   3   1   2       11.08        5.20      0.86 o 
   4   1   2     1259.57     1389.67     23.99 o 
   5   1   2     1457.09     1575.32     27.31 o 
   6   1   2      395.75      366.47      7.08 o 
   7   1   2      660.57      614.28     11.78 o 
   8   1   2      336.10      328.64      7.21 o 
   9   1   2      160.20      173.21      4.83 o 
  10   1   2      654.38      687.34     13.76 o 
  11   1   2      692.20      661.17     15.56 o 
  12   1   2        2.01        1.17      1.62 o 
  13   1   2      259.80      260.23      8.88 o 
  14   1   2       19.68       17.71      3.00 o 
  15   1   2        0.36        1.29      3.23 o 
  16   1   2      138.77      147.71     13.50 o 
  17   1   2       27.30       31.35      8.29 o 
 -17   2   2      104.51      119.03     13.39 o 
 -16   2   2        6.98        6.38      4.28 o 
 -15   2   2       11.71        9.23      3.89 o 
 -14   2   2      119.58      113.00      9.09 o 
 -13   2   2       56.00       70.22      7.50 o 
 -12   2   2      194.58      190.69      9.94 o 
 -11   2   2        0.36        0.95      2.03 o 
 -10   2   2     1226.01     1208.01     32.70 o 
  -9   2   2      596.22      608.72     15.54 o 
  -8   2   2      773.04      802.11     19.54 o 
  -7   2   2     1053.91     1050.37     24.70 o 
  -6   2   2      860.90      838.22     19.82 o 
  -5   2   2     1007.29     1105.57     25.98 o 
  -4   2   2       99.59      137.26      4.00 o 
  -3   2   2      512.02      537.48     11.22 o 
  -2   2   2       12.20       16.25      1.02 o 
  -1   2   2     1679.93     1735.09     29.35 o 
   0   2   2      109.12      116.63      3.00 o 
   1   2   2      115.25      101.25      2.55 o 
   2   2   2      578.45      665.08     13.22 o 
   3   2   2      418.46      434.90      9.73 o 
   4   2   2     3722.19     4011.96     71.41 o 
   5   2   2      459.25      544.83     11.63 o 
   6   2   2      217.42      269.46      6.10 o 
   7   2   2      286.82      273.42      6.46 o 
   8   2   2      261.50      235.14      6.02 o 
   9   2   2       51.44       45.02      2.79 o 
  10   2   2      580.62      552.12     13.23 o 
  11   2   2      164.89      162.31      7.29 o 
  12   2   2       22.49       17.33      3.09 o 
  13   2   2      224.27      216.87     10.13 o 
  14   2   2       55.43       55.89      8.40 o 
  15   2   2       15.20        5.74      6.83 o 
  16   2   2      141.57      139.99     12.71 o 
  17   2   2       12.64        2.36      7.62 o 
 -16   3   2        6.85        1.82      3.95 o 
 -15   3   2        0.57       -3.12      3.12 o 
 -14   3   2       16.63       20.06      5.05 o 
 -13   3   2        5.90        4.92      3.64 o 
 -12   3   2       14.31       11.78      4.08 o 
 -11   3   2      215.84      174.25     10.53 o 
 -10   3   2      204.68      192.09     12.24 o 
  -9   3   2     1667.18     1686.20     52.75 o 
  -8   3   2      195.55      176.83      6.79 o 
  -7   3   2      135.72      148.02      5.05 o 
  -6   3   2        0.05        0.82      0.85 o 
  -5   3   2      154.33      163.36      6.62 o 
  -4   3   2      130.30      144.61      4.15 o 
  -3   3   2     1264.04     1479.71     26.43 o 
  -2   3   2      227.20      258.52      5.26 o 
  -1   3   2      283.43      360.65      6.80 o 
   0   3   2      110.44      145.92      3.40 o 
   1   3   2      583.61      726.63     13.46 o 
   2   3   2     1195.27     1324.27     22.80 o 
   3   3   2      175.64      214.94      5.30 o 
   4   3   2       57.01       66.95      3.12 o 
   5   3   2      230.93      209.16      6.40 o 
   6   3   2       45.42       37.89      3.46 o 
   7   3   2      358.49      376.00     11.46 o 
   8   3   2      359.16      343.20     11.01 o 
   9   3   2      376.02      393.98     12.47 o 
  10   3   2     1729.39     1688.99     45.40 o 
  11   3   2      119.01      118.10      6.44 o 
  12   3   2       65.70       61.31      6.99 o 
  13   3   2       59.94       70.59      7.70 o 
  14   3   2       14.52       19.54      6.56 o 
  15   3   2       14.19       15.81      5.20 o 
  16   3   2        1.32        0.16      4.28 o 
 -15   4   2      183.52      178.48     13.75 o 
 -14   4   2       10.29        6.05      4.35 o 
 -13   4   2       24.25       29.29      6.45 o 
 -12   4   2      133.78      131.71     10.12 o 
 -11   4   2       52.08       65.98     14.31 o 
 -10   4   2        2.85        1.14      2.84 o 
  -9   4   2       10.44        5.42      3.17 o 
  -8   4   2        0.87       -1.35      3.40 o 
  -7   4   2        0.49       -0.17      1.56 o 
  -6   4   2        0.65       -0.17      1.17 o 
  -5   4   2       90.64       85.56      3.69 o 
  -4   4   2        0.06       -0.65      1.07 o 
  -3   4   2       13.53        9.66      1.52 o 
  -2   4   2       13.21       25.10      1.58 o 
  -1   4   2       30.65       28.21      1.67 o 
   0   4   2      389.95      447.14      9.51 o 
   1   4   2      229.49      217.56      5.88 o 
   2   4   2      261.42      279.22      6.63 o 
   3   4   2       67.42       70.55      2.90 o 
   4   4   2      536.11      579.06     14.61 o 
   5   4   2        0.06        0.92      1.73 o 
   6   4   2      567.83      568.83     14.71 o 
   7   4   2      776.93      770.20     20.82 o 
   8   4   2       71.81       66.86      4.58 o 
   9   4   2       44.34       31.62      3.50 o 
  10   4   2       28.59       14.79      4.15 o 
  11   4   2      112.35      106.98     11.86 o 
  12   4   2      182.38      195.30     12.83 o 
  13   4   2      280.53      244.67     14.60 o 
  14   4   2       20.80       14.46      5.31 o 
  15   4   2        0.05        1.21      4.13 o 
 -13   5   2       15.20       15.95      5.58 o 
 -12   5   2      195.42      204.30     13.21 o 
 -11   5   2      104.99      108.80      9.46 o 
 -10   5   2        1.43        2.69      3.18 o 
  -9   5   2      139.42      137.57      9.71 o 
  -8   5   2        1.45        4.36      2.98 o 
  -7   5   2       40.23       46.24      4.49 o 
  -6   5   2        0.10       -1.51      1.78 o 
  -5   5   2       49.93       48.98      7.51 o 
  -4   5   2       37.18       41.08      3.25 o 
  -3   5   2        9.38        5.94      2.39 o 
  -2   5   2       89.73       91.39      5.61 o 
  -1   5   2       25.91       25.86      2.44 o 
   0   5   2        0.19       -1.18      1.18 o 
   1   5   2      106.67      122.68      5.45 o 
   2   5   2      248.44      240.58      8.72 o 
   3   5   2      146.03      131.19      6.05 o 
   4   5   2     1049.50     1021.74     26.71 o 
   5   5   2       71.34       68.84      4.52 o 
   6   5   2       36.95       30.42      3.13 o 
   7   5   2       81.18       86.96      6.06 o 
   8   5   2        0.24        1.22      2.66 o 
   9   5   2      191.20      183.09     20.47 o 
  10   5   2      119.90      123.45      9.99 o 
  11   5   2        5.03        4.84      3.68 o 
  12   5   2       48.02       57.53      7.88 o 
  13   5   2       10.29       11.43      5.54 o 
 -11   6   2       75.63       96.20      9.57 o 
 -10   6   2      185.22      173.12     18.15 o 
  -9   6   2       25.75       23.98      6.10 o 
  -8   6   2       50.28       49.86      6.77 o 
  -7   6   2        1.62        0.81      2.54 o 
  -6   6   2      120.93      126.31      7.56 o 
  -5   6   2       62.84       52.37      8.98 o 
  -4   6   2       31.82       37.13      4.31 o 
  -3   6   2       34.28       36.07      6.38 o 
  -2   6   2      213.68      232.04     12.29 o 
  -1   6   2       18.16       17.40      3.06 o 
   0   6   2       54.55       52.38      4.21 o 
   1   6   2      897.24      872.06     22.66 o 
   2   6   2       15.55       16.28      2.84 o 
   3   6   2      192.31      188.27      8.83 o 
   4   6   2        0.08       -1.87      1.87 o 
   5   6   2      300.67      301.22     13.81 o 
   6   6   2       64.03       69.06      7.00 o 
   7   6   2      182.90      170.66     11.03 o 
   8   6   2        1.28        7.60      6.35 o 
   9   6   2       14.68       -0.44      5.14 o 
  10   6   2      136.37      157.84     24.30 o 
  11   6   2        5.01       10.44      6.40 o 
  -7   7   2       98.53       92.84      8.90 o 
  -6   7   2       29.93       28.89      6.39 o 
  -5   7   2       17.43        8.82      4.60 o 
  -4   7   2      103.51       86.09      9.08 o 
  -3   7   2      184.07      176.18     12.92 o 
  -2   7   2      185.24      201.93     13.67 o 
  -1   7   2       58.60       64.86     14.56 o 
   0   7   2      423.67      430.47     22.33 o 
   1   7   2       47.76       54.83     11.58 o 
   2   7   2       54.03       69.63      5.93 o 
   3   7   2        0.93       -1.40      2.57 o 
   4   7   2      248.39      276.48     24.46 o 
   5   7   2       15.00       23.25      5.21 o 
   6   7   2      103.11      120.87     10.01 o 
   7   7   2      174.57      221.16     13.94 o 
 -17   1   3        9.90        7.22      5.90 o 
 -16   1   3       28.61       23.45      4.98 o 
 -15   1   3      188.59      195.72     14.46 o 
 -14   1   3       15.90       12.36      3.61 o 
 -13   1   3        0.47        2.49      2.39 o 
 -12   1   3      221.44      230.74     11.01 o 
 -11   1   3       19.86       25.57      3.76 o 
 -10   1   3      239.35      258.84     11.97 o 
  -9   1   3        4.13        9.54      1.99 o 
  -8   1   3      207.73      185.78      9.48 o 
  -7   1   3        0.83       -0.68      1.88 o 
  -6   1   3     1970.96     2047.38     53.20 o 
  -5   1   3      458.08      523.81     17.19 o 
  -4   1   3      173.57      188.50      5.82 o 
  -3   1   3       36.98       22.70      1.12 o 
  -2   1   3      552.50      604.81     12.47 o 
  -1   1   3     1529.97     1539.98     29.59 o 
   0   1   3      774.93      813.10     17.25 o 
   1   1   3     2709.79     2880.89     60.02 o 
   2   1   3     1906.09     1924.51     40.47 o 
   3   1   3     5432.71     5279.75     92.79 o 
   4   1   3      739.21      701.30     13.59 o 
   5   1   3      131.54      143.26      3.66 o 
   6   1   3       65.41       79.39      2.49 o 
   7   1   3       17.55       18.77      2.08 o 
   8   1   3      320.48      319.52      7.12 o 
   9   1   3      419.02      446.22      9.52 o 
  10   1   3      120.87      126.75      6.27 o 
  11   1   3      344.02      356.89      9.09 o 
  12   1   3      215.46      210.90      6.65 o 
  13   1   3       24.28       27.05      3.05 o 
  14   1   3      131.19      145.86      7.87 o 
  15   1   3        4.72        6.10      3.72 o 
  16   1   3      217.17      234.35     25.83 o 
  17   1   3      120.56      105.03     12.08 o 
 -17   2   3       37.60       40.60      7.01 o 
 -16   2   3        0.00       -3.12      3.64 o 
 -15   2   3        8.49        6.59      4.48 o 
 -14   2   3       21.12       19.33      5.57 o 
 -13   2   3        4.70        3.35      3.05 o 
 -12   2   3      115.56      132.97      8.24 o 
 -11   2   3      126.17      127.84      7.72 o 
 -10   2   3        0.30        0.28      1.90 o 
  -9   2   3      195.96      198.76      6.48 o 
  -8   2   3       54.95       54.05      3.05 o 
  -7   2   3      116.31      140.99      6.58 o 
  -6   2   3       12.46       30.65      2.08 o 
  -5   2   3        0.05        1.19      0.58 o 
  -4   2   3      252.75      304.25      7.53 o 
  -3   2   3     1648.33     1803.89     42.05 o 
  -2   2   3     1128.55     1067.88     19.60 o 
  -1   2   3     2276.03     2250.40     42.37 o 
   0   2   3      193.30      192.75      4.56 o 
   1   2   3      408.31      396.57      8.31 o 
   2   2   3      560.13      553.82     12.58 o 
   3   2   3       85.63       84.77      3.05 o 
   4   2   3      497.01      514.72     10.64 o 
   5   2   3       52.19       37.89      2.15 o 
   6   2   3      150.80      184.16      5.20 o 
   7   2   3      213.53      236.96      5.89 o 
   8   2   3       97.70       95.10      3.44 o 
   9   2   3      124.18      133.44      4.42 o 
  10   2   3     1194.61     1177.43     27.04 o 
  11   2   3       68.95       61.94      7.40 o 
  12   2   3       19.56       17.20      3.17 o 
  13   2   3     1290.42     1312.16     37.99 o 
  14   2   3        7.79        8.15      3.51 o 
  15   2   3       73.00       85.26      8.78 o 
  16   2   3        0.99       -0.80      3.87 o 
 -16   3   3       11.57       18.66      5.37 o 
 -15   3   3        9.13       12.11      5.54 o 
 -14   3   3       69.22       59.71      7.48 o 
 -13   3   3       70.97       54.48      6.84 o 
 -12   3   3      201.56      217.35     15.17 o 
 -11   3   3      226.70      256.30     14.99 o 
 -10   3   3       98.82       80.45      7.84 o 
  -9   3   3        0.98       10.40      2.50 o 
  -8   3   3      981.97      944.23     31.13 o 
  -7   3   3      957.34      899.24     22.36 o 
  -6   3   3      181.47      210.96      6.40 o 
  -5   3   3        1.65        2.09      0.73 o 
  -4   3   3        0.01        1.97      1.84 o 
  -3   3   3        1.89        2.06      0.57 o 
  -2   3   3      345.35      338.85      6.92 o 
  -1   3   3       83.39       66.63      2.34 o 
   0   3   3     3016.62     3090.76     54.00 o 
   1   3   3      214.09      197.87      4.90 o 
   2   3   3      482.05      468.99     10.24 o 
   3   3   3      588.71      544.40     14.48 o 
   4   3   3      533.79      454.58     11.60 o 
   5   3   3       31.53       29.48      1.81 o 
   6   3   3       35.06       64.57      4.06 o 
   7   3   3       51.65       38.56      5.35 o 
   8   3   3      208.34      195.07      7.66 o 
   9   3   3      234.85      271.71      9.73 o 
  10   3   3      813.74      837.92     22.93 o 
  11   3   3        0.44        2.76      2.15 o 
  12   3   3      187.36      209.54     13.85 o 
  13   3   3       62.94       68.15     14.82 o 
  14   3   3      182.78      222.96     21.15 o 
  15   3   3      178.65      192.94     13.35 o 
  16   3   3       48.48       50.64     11.05 o 
 -15   4   3        8.03        5.75      4.65 o 
 -14   4   3        0.91        0.83      4.11 o 
 -13   4   3      113.11      115.16      9.76 o 
 -12   4   3      322.61      336.39     16.56 o 
 -11   4   3       17.92       13.37      4.03 o 
 -10   4   3       41.40       37.23      5.55 o 
  -9   4   3        0.87        3.17      2.67 o 
  -8   4   3       27.16       25.05      4.31 o 
  -7   4   3       44.32       51.45      6.18 o 
  -6   4   3      509.73      477.91     15.91 o 
  -5   4   3        9.79        7.68      1.47 o 
  -4   4   3       22.07       19.15      1.69 o 
  -3   4   3       45.39       46.77      2.17 o 
  -2   4   3      335.27      322.52      7.41 o 
  -1   4   3      487.20      459.41      8.84 o 
   0   4   3       29.37       16.70      1.46 o 
   1   4   3      593.86      612.38     13.78 o 
   2   4   3      231.71      206.00      6.03 o 
   3   4   3      518.38      503.45     12.66 o 
   4   4   3       89.91      104.09      4.97 o 
   5   4   3     1067.38      991.52     25.68 o 
   6   4   3        0.17       -0.40      1.30 o 
   7   4   3     1487.41     1421.47     35.28 o 
   8   4   3       14.19       17.66      3.34 o 
   9   4   3      357.01      348.94     12.42 o 
  10   4   3       88.02       82.46      7.51 o 
  11   4   3        9.89        7.70      6.34 o 
  12   4   3      171.70      184.23     12.35 o 
  13   4   3      129.83      180.07     14.20 o 
  14   4   3      229.30      249.25     15.29 o 
  15   4   3        1.33       -4.08      4.58 o 
 -13   5   3       48.99       54.44      8.13 o 
 -12   5   3        1.41        1.57      3.70 o 
 -11   5   3      184.41      201.68     12.68 o 
 -10   5   3        1.68       -1.27      2.69 o 
  -9   5   3      115.92       93.94      8.10 o 
  -8   5   3      133.97       98.73      8.24 o 
  -7   5   3      129.45      125.64      7.16 o 
  -6   5   3       35.12       28.28      4.51 o 
  -5   5   3        1.45       -0.30      1.79 o 
  -4   5   3        3.82        1.33      1.69 o 
  -3   5   3      305.31      276.08     10.23 o 
  -2   5   3       76.83       71.21      3.36 o 
  -1   5   3      718.73      702.80     14.57 o 
   0   5   3      388.84      363.37     10.72 o 
   1   5   3       94.18       94.10      4.39 o 
   2   5   3      630.91      608.12     15.91 o 
   3   5   3        2.67        3.93      1.78 o 
   4   5   3     2128.96     2064.19     50.17 o 
   5   5   3       37.78       29.49      3.20 o 
   6   5   3       70.25       73.42      4.81 o 
   7   5   3      171.30      193.00      8.25 o 
   8   5   3       92.29      112.05      6.78 o 
   9   5   3        0.94        1.44      3.17 o 
  10   5   3      230.86      244.63     16.62 o 
  11   5   3       48.98       58.92      7.74 o 
  12   5   3      164.12      172.49     12.61 o 
  13   5   3       45.04       50.68      8.04 o 
 -11   6   3        5.93       12.28      4.94 o 
 -10   6   3      117.50      146.79     12.61 o 
  -9   6   3       51.75       63.39      8.23 o 
  -8   6   3       88.70      102.19      7.18 o 
  -7   6   3        3.64        1.66      2.49 o 
  -6   6   3       34.45       50.92      5.04 o 
  -5   6   3       26.04       21.82      3.72 o 
  -4   6   3      103.63      119.45      7.55 o 
  -3   6   3        0.15       -1.79      2.51 o 
  -2   6   3       33.38       27.28      3.93 o 
  -1   6   3      836.21      842.97     38.07 o 
   0   6   3       62.99       63.27      4.65 o 
   1   6   3      494.91      522.37     15.10 o 
   2   6   3      331.53      355.03     11.31 o 
   3   6   3      223.49      250.28     10.61 o 
   4   6   3        0.25        4.70      3.83 o 
   5   6   3        5.88        8.82      2.79 o 
   6   6   3       16.96       13.25      3.06 o 
   7   6   3      134.61      134.22     13.68 o 
   8   6   3       34.35       34.02     10.84 o 
   9   6   3      133.78      145.96     17.03 o 
  10   6   3        1.68        0.83      9.91 o 
  11   6   3       19.13       28.00     10.06 o 
  -7   7   3       72.02       93.18     14.86 o 
  -6   7   3        1.34        5.57      6.19 o 
  -5   7   3       49.77       38.92      7.09 o 
  -4   7   3      109.04      121.91     13.16 o 
  -3   7   3      206.97      193.94     20.12 o 
  -2   7   3      102.82       93.80     12.69 o 
  -1   7   3        3.80        2.45      2.78 o 
   0   7   3        5.58       -0.13      3.02 o 
   1   7   3        0.18        0.27      2.56 o 
   2   7   3        0.07       -0.04      2.57 o 
   3   7   3       91.57      105.23      7.38 o 
   4   7   3      121.76      143.26     15.55 o 
   5   7   3        6.21        1.22      3.68 o 
   6   7   3       10.56        2.87      4.12 o 
   7   7   3        3.40       12.05      6.59 o 
 -17   0   4       35.06       63.77     13.00 o 
 -16   0   4        4.91       13.62      7.74 o 
 -15   0   4       10.28        8.05      6.19 o 
 -14   0   4       10.25        6.19      5.57 o 
 -13   0   4      384.64      326.70     17.14 o 
 -12   0   4     1071.75     1001.61     40.46 o 
 -11   0   4      948.18      938.83     37.51 o 
 -10   0   4       10.92       17.90      4.18 o 
  -9   0   4     1988.58     1984.53     72.73 o 
  -8   0   4       14.94        5.17      1.87 o 
  -7   0   4     1733.26     1774.30     64.44 o 
  -6   0   4        2.44        8.77      1.83 o 
  -5   0   4     4022.48     4322.93    154.48 o 
  -4   0   4     3157.07     3025.78    142.09 o 
  -3   0   4     6261.00     6589.11    196.74 o 
  -2   0   4     5869.17     5604.48    135.48 o 
  -1   0   4     2499.75     2640.18     70.54 o 
   0   0   4     7004.24     6345.64    222.34 o 
   1   0   4     3451.59     3688.86    124.79 o 
   2   0   4       35.78       59.16      6.57 o 
   3   0   4      126.66      129.89      5.82 o 
   4   0   4     1224.18     1147.23     35.46 o 
   5   0   4      232.78      227.80      7.88 o 
   6   0   4     2797.70     2661.04     69.17 o 
   7   0   4        0.37        3.07      2.51 o 
   8   0   4      357.87      362.21     14.28 o 
   9   0   4       17.00       12.32      2.68 o 
  10   0   4       45.83       46.40      4.77 o 
  11   0   4      340.45      328.89     14.44 o 
  12   0   4      213.84      226.41     11.83 o 
  13   0   4     1607.74     1659.37     46.32 o 
  14   0   4       47.42       42.60      4.96 o 
  15   0   4       15.18       11.43      7.66 o 
  16   0   4      195.13      170.29     11.04 o 
  17   0   4      600.71      708.62     44.58 o 
 -17   1   4        1.00        3.87      4.38 o 
 -16   1   4       83.01       99.67     10.70 o 
 -15   1   4        0.32        1.87      3.00 o 
 -14   1   4      476.38      496.58     19.93 o 
 -13   1   4      160.38      166.46     10.24 o 
 -12   1   4      212.38      196.49     10.04 o 
 -11   1   4       67.84       65.22      5.41 o 
 -10   1   4     1048.89     1071.69     35.05 o 
  -9   1   4      979.95      984.45     27.65 o 
  -8   1   4     1018.82     1074.53     29.57 o 
  -7   1   4       84.94       54.99      4.00 o 
  -6   1   4       25.46       24.44      2.85 o 
  -5   1   4      317.56      392.40     13.59 o 
  -4   1   4     1073.35     1131.21     27.90 o 
  -3   1   4     1326.42     1253.10     33.88 o 
  -2   1   4       33.89       39.40      1.27 o 
  -1   1   4       10.29       19.20      1.30 o 
   0   1   4      388.27      380.52      8.33 o 
   1   1   4    24636.31    21610.41    693.43 o 
   2   1   4     6348.79     6335.21    119.90 o 
   3   1   4     1942.14     1932.19     41.62 o 
   4   1   4       34.79       43.98      2.42 o 
   5   1   4     1362.82     1233.79     25.05 o 
   6   1   4      136.91      149.36      4.21 o 
   7   1   4      144.71      125.34      3.92 o 
   8   1   4      404.34      414.22      8.88 o 
   9   1   4        0.59        1.47      1.09 o 
  10   1   4       43.46       36.48      2.60 o 
  11   1   4      413.75      404.59     10.02 o 
  12   1   4      529.75      520.13     12.40 o 
  13   1   4      630.85      595.11     16.35 o 
  14   1   4      344.56      339.73     15.42 o 
  15   1   4       41.37       51.87      7.69 o 
  16   1   4      488.57      497.74     21.33 o 
  17   1   4       92.07      102.35      9.35 o 
 -17   2   4        0.38       -3.76      3.76 o 
 -16   2   4        0.11       -0.14      3.83 o 
 -15   2   4      279.49      264.64     16.97 o 
 -14   2   4        7.11        8.55      3.47 o 
 -13   2   4      292.28      309.78     14.98 o 
 -12   2   4       21.55       23.29      4.00 o 
 -11   2   4      161.50      158.75     12.54 o 
 -10   2   4       37.68       42.94      4.53 o 
  -9   2   4      394.37      347.45     12.20 o 
  -8   2   4      351.73      368.78     10.05 o 
  -7   2   4      116.78       97.77      5.99 o 
  -6   2   4       33.84       43.81      1.91 o 
  -5   2   4     1152.44     1230.67     34.03 o 
  -4   2   4       52.33       30.15      2.25 o 
  -3   2   4      187.18      181.29      5.17 o 
  -2   2   4      397.72      376.68      7.62 o 
  -1   2   4      620.81      651.28     14.09 o 
   0   2   4      838.40      801.73     16.99 o 
   1   2   4      862.20      943.69     17.51 o 
   2   2   4     4700.79     4594.23     94.82 o 
   3   2   4      381.91      498.55     12.11 o 
   4   2   4     2276.29     2178.92     50.68 o 
   5   2   4      465.36      475.13     10.71 o 
   6   2   4      400.15      420.46     10.02 o 
   7   2   4      320.94      290.62      7.67 o 
   8   2   4       17.41       10.78      1.77 o 
   9   2   4      154.99      157.96      5.28 o 
  10   2   4      354.35      369.74     10.73 o 
  11   2   4      441.19      433.07     13.83 o 
  12   2   4       39.43       42.45      5.35 o 
  13   2   4      304.25      312.95     13.95 o 
  14   2   4      409.22      401.44     15.57 o 
  15   2   4       20.86       19.88      4.52 o 
  16   2   4        0.02        1.91      3.96 o 
 -16   3   4        3.07        4.41      4.47 o 
 -15   3   4        8.20        7.04      5.38 o 
 -14   3   4       12.74        7.03      4.58 o 
 -13   3   4       64.98       59.25      7.97 o 
 -12   3   4       10.39       17.69      4.80 o 
 -11   3   4      292.14      279.99     15.87 o 
 -10   3   4     1083.81     1061.35     35.93 o 
  -9   3   4        1.47        1.52      2.02 o 
  -8   3   4      466.17      509.00     18.66 o 
  -7   3   4      156.40      130.01      5.83 o 
  -6   3   4      135.47      141.40      4.82 o 
  -5   3   4      196.89      228.15      8.28 o 
  -4   3   4        5.12        7.37      1.07 o 
  -3   3   4     1363.58     1472.55     27.13 o 
  -2   3   4       45.20       44.05      2.53 o 
  -1   3   4       15.91       18.62      1.82 o 
   0   3   4      770.39      909.71     18.07 o 
   1   3   4       75.90       93.68      3.37 o 
   2   3   4       61.25       59.08      2.46 o 
   3   3   4       44.26       49.88      3.05 o 
   4   3   4      128.04      140.82      5.53 o 
   5   3   4      165.16      167.21      5.49 o 
   6   3   4      158.49      181.73      5.47 o 
   7   3   4        0.30        2.45      1.34 o 
   8   3   4      446.88      425.51     13.13 o 
   9   3   4      153.73      157.08      7.04 o 
  10   3   4      724.18      681.82     19.53 o 
  11   3   4      201.29      203.59      8.84 o 
  12   3   4       83.33       79.77      8.40 o 
  13   3   4        0.02       -1.88      2.36 o 
  14   3   4        0.50        2.68      5.35 o 
  15   3   4       23.72       23.13      9.21 o 
 -15   4   4        1.05        2.03      4.38 o 
 -14   4   4       14.06       10.77      4.60 o 
 -13   4   4        0.02       -0.29      3.45 o 
 -12   4   4       14.25        9.19      5.74 o 
 -11   4   4        1.67        1.54      2.99 o 
 -10   4   4      215.89      221.74     14.18 o 
  -9   4   4        4.41        9.41      3.61 o 
  -8   4   4      154.70      127.15      9.82 o 
  -7   4   4      236.35      211.91      9.91 o 
  -6   4   4       89.32      116.79      5.88 o 
  -5   4   4       20.90       18.90      2.61 o 
  -4   4   4        7.59        2.68      1.08 o 
  -3   4   4      412.78      423.98      9.65 o 
  -2   4   4       14.02       13.52      1.51 o 
  -1   4   4      106.23      111.96      4.11 o 
   0   4   4        0.30        3.48      1.02 o 
   1   4   4      288.42      297.37      6.87 o 
   2   4   4        2.69        3.33      1.24 o 
   3   4   4      558.75      599.77     14.84 o 
   4   4   4      400.41      418.17     12.57 o 
   5   4   4      284.88      291.49      9.83 o 
   6   4   4        2.21        3.35      1.74 o 
   7   4   4      424.99      356.80     13.17 o 
   8   4   4       52.25       55.65      4.91 o 
   9   4   4        8.42        3.36      2.27 o 
  10   4   4        0.54        1.27      3.22 o 
  11   4   4        9.25       10.40      3.14 o 
  12   4   4        5.22       11.21      6.87 o 
  13   4   4        2.05        0.43      3.51 o 
  14   4   4       29.00       20.34      6.95 o 
 -13   5   4        3.59        2.83      4.01 o 
 -12   5   4        2.94        9.08      4.45 o 
 -11   5   4        0.27       -0.40      3.12 o 
 -10   5   4      152.90      145.87     10.45 o 
  -9   5   4       41.51       37.05      5.63 o 
  -8   5   4      232.32      230.00     12.38 o 
  -7   5   4       14.71        7.68      2.53 o 
  -6   5   4      128.50      113.79      7.14 o 
  -5   5   4      183.06      168.55     10.73 o 
  -4   5   4       17.14       21.85      3.12 o 
  -3   5   4      769.05      717.35     17.15 o 
  -2   5   4      229.37      229.46      8.40 o 
  -1   5   4       39.14       33.68      2.81 o 
   0   5   4      305.99      312.98      9.92 o 
   1   5   4      240.23      232.37      7.97 o 
   2   5   4      411.66      436.15     11.64 o 
   3   5   4       79.15       77.99      4.85 o 
   4   5   4       51.85       43.12      3.86 o 
   5   5   4        5.34        0.43      1.91 o 
   6   5   4       74.71       92.18      6.87 o 
   7   5   4      177.90      179.93      7.89 o 
   8   5   4       35.98       42.79      5.47 o 
   9   5   4       64.87       65.22      6.50 o 
  10   5   4        6.34        5.13      5.45 o 
  11   5   4        0.46       -0.91      6.04 o 
  12   5   4        5.77        5.19      5.78 o 
  13   5   4        3.86        3.92      7.07 o 
 -11   6   4       52.40       59.96      8.05 o 
 -10   6   4       28.83       19.40      5.18 o 
  -9   6   4       55.61       76.07      8.15 o 
  -8   6   4      305.35      289.08     12.73 o 
  -7   6   4       14.84        8.24      3.12 o 
  -6   6   4        1.83        3.60      2.68 o 
  -5   6   4       58.55       56.35      6.43 o 
  -4   6   4       13.50       12.90      3.76 o 
  -3   6   4      135.03      112.57     15.63 o 
  -2   6   4      309.16      301.86     18.47 o 
  -1   6   4      237.89      224.98     10.97 o 
   0   6   4      621.56      601.26     18.37 o 
   1   6   4      361.41      348.83     11.41 o 
   2   6   4      348.54      369.18     12.78 o 
   3   6   4       70.36       75.02      4.93 o 
   4   6   4      194.56      182.31      8.29 o 
   5   6   4       30.64       31.88      3.79 o 
   6   6   4      293.69      290.52     12.13 o 
   7   6   4      217.95      216.03     10.18 o 
   8   6   4        3.48       -0.14      4.45 o 
   9   6   4       76.00       47.15     22.60 o 
  10   6   4       75.28       98.32     13.88 o 
  -7   7   4        4.77        1.55      6.50 o 
  -6   7   4       35.13       33.74     10.53 o 
  -5   7   4      395.20      382.01     29.41 o 
  -4   7   4      176.67      225.37     21.36 o 
  -3   7   4      167.69      184.51     18.88 o 
  -2   7   4      186.36      170.27     17.34 o 
  -1   7   4       12.05       18.06      4.24 o 
   0   7   4        0.18       -0.79      2.87 o 
   1   7   4      281.63      294.16     15.04 o 
   2   7   4       29.42       30.86      4.49 o 
   3   7   4      523.64      575.93     22.06 o 
   4   7   4       11.40       16.80      6.30 o 
   5   7   4      377.58      435.06     19.43 o 
   6   7   4       29.56       17.08     15.94 o 
   7   7   4      195.19      211.10     33.59 o 
 -17   1   5      108.47      132.90     12.79 o 
 -16   1   5       51.61       59.31      9.60 o 
 -15   1   5       36.70       36.05     11.30 o 
 -14   1   5       20.59       18.86      4.10 o 
 -13   1   5       16.46        6.24      2.96 o 
 -12   1   5        5.33        8.53      2.94 o 
 -11   1   5        1.39        3.21      2.26 o 
 -10   1   5      224.58      213.68      9.93 o 
  -9   1   5       31.58       38.41      7.81 o 
  -8   1   5      699.28      722.75     20.22 o 
  -7   1   5      661.61      589.35     16.60 o 
  -6   1   5      208.03      212.81      7.33 o 
  -5   1   5       49.97       74.37      2.66 o 
  -4   1   5       32.01       30.98      2.02 o 
  -3   1   5       41.34       39.74      1.85 o 
  -2   1   5     2207.13     2231.38     45.29 o 
  -1   1   5     1897.00     1921.88     41.88 o 
   0   1   5       16.24       19.12      1.79 o 
   1   1   5      707.74      697.13     15.19 o 
   2   1   5     4147.23     4096.99     85.05 o 
   3   1   5      113.27       96.47      3.64 o 
   4   1   5       16.12        4.14      1.46 o 
   5   1   5      319.75      349.66      8.58 o 
   6   1   5      653.94      705.60     16.64 o 
   7   1   5      523.19      556.94     12.88 o 
   8   1   5       33.13       28.89      2.48 o 
   9   1   5      291.65      278.99      7.35 o 
  10   1   5       33.08       31.68      2.94 o 
  11   1   5        0.01       -0.62      1.93 o 
  12   1   5        7.04        2.54      1.95 o 
  13   1   5       35.67       33.21      4.64 o 
  14   1   5       95.80      105.04      8.37 o 
  15   1   5        9.21        9.69      4.06 o 
  16   1   5       11.24       12.45      6.48 o 
  17   1   5       56.49       57.96      8.18 o 
 -16   2   5        0.91        2.40      4.26 o 
 -15   2   5       32.43       30.46      6.17 o 
 -14   2   5      102.08      124.51      8.84 o 
 -13   2   5       75.98       65.75      7.25 o 
 -12   2   5      365.19      392.31     22.02 o 
 -11   2   5      553.53      561.22     21.01 o 
 -10   2   5      674.09      631.16     22.53 o 
  -9   2   5     1303.49     1326.21     42.55 o 
  -8   2   5       48.66       51.21      4.45 o 
  -7   2   5     1260.34     1227.95     34.41 o 
  -6   2   5        0.02        2.52      1.06 o 
  -5   2   5     2087.18     2201.55     59.22 o 
  -4   2   5      403.63      443.88     13.69 o 
  -3   2   5      160.89      197.12      5.73 o 
  -2   2   5        2.04        2.16      0.64 o 
  -1   2   5     1765.79     1686.42     34.25 o 
   0   2   5      189.21      149.88      4.58 o 
   1   2   5      114.70      145.18      4.04 o 
   2   2   5      142.51      155.04      4.67 o 
   3   2   5     1870.13     1797.30     35.91 o 
   4   2   5     5882.86     5831.57    121.12 o 
   5   2   5      788.94      722.61     18.49 o 
   6   2   5      126.27      111.63      4.50 o 
   7   2   5       29.84       32.30      2.68 o 
   8   2   5      121.17      111.61      4.53 o 
   9   2   5       96.65      122.59      5.33 o 
  10   2   5      397.49      406.45     13.13 o 
  11   2   5        2.29        0.96      2.08 o 
  12   2   5        1.31        2.45      2.30 o 
  13   2   5       39.42       41.42      5.25 o 
  14   2   5        4.68        2.88      3.02 o 
  15   2   5       42.59       46.72      7.60 o 
  16   2   5        0.30       -0.56      8.36 o 
 -16   3   5       12.57       18.51      6.41 o 
 -15   3   5        2.77        8.20      4.82 o 
 -14   3   5        0.44       -1.58      3.71 o 
 -13   3   5      173.03      181.66     13.49 o 
 -12   3   5      636.64      620.67     34.52 o 
 -11   3   5      354.32      348.84     16.36 o 
 -10   3   5      866.56      846.40     29.41 o 
  -9   3   5      166.65      143.28      8.22 o 
  -8   3   5      466.12      484.29     18.01 o 
  -7   3   5      727.21      671.70     20.41 o 
  -6   3   5     2357.56     2329.09     63.29 o 
  -5   3   5      224.46      244.92      8.05 o 
  -4   3   5      369.66      334.82      8.56 o 
  -3   3   5      551.26      544.55     11.72 o 
  -2   3   5     1229.18     1154.70     22.98 o 
  -1   3   5      237.51      213.24      5.90 o 
   0   3   5       34.51       32.77      2.02 o 
   1   3   5     2166.68     2193.73     41.42 o 
   2   3   5     1133.60     1056.46     22.33 o 
   3   3   5      205.66      192.32      6.82 o 
   4   3   5      761.33      750.89     19.93 o 
   5   3   5      712.56      672.21     18.32 o 
   6   3   5      142.95      149.49      5.46 o 
   7   3   5      551.40      543.78     15.11 o 
   8   3   5      718.07      753.40     20.68 o 
   9   3   5       46.65       61.67      4.66 o 
  10   3   5        0.60        2.13      2.06 o 
  11   3   5        4.95        4.16      2.86 o 
  12   3   5      245.97      252.60     11.44 o 
  13   3   5       98.72      131.86      8.37 o 
  14   3   5      114.36      110.85      8.04 o 
  15   3   5      164.84      204.31     14.02 o 
 -14   4   5       62.81       70.47      8.64 o 
 -13   4   5       45.82       43.28      6.91 o 
 -12   4   5       21.42       27.83      6.35 o 
 -11   4   5      312.89      327.03     34.67 o 
 -10   4   5      120.29       87.40      8.72 o 
  -9   4   5      195.50      189.53     12.65 o 
  -8   4   5      617.25      625.71     27.93 o 
  -7   4   5      693.92      650.91     20.40 o 
  -6   4   5     1933.19     1858.01     51.72 o 
  -5   4   5      636.37      631.15     19.77 o 
  -4   4   5       74.50       78.42      5.01 o 
  -3   4   5      104.98       93.47      4.40 o 
  -2   4   5       68.14       71.11      4.04 o 
  -1   4   5     3191.33     3063.91     61.52 o 
   0   4   5     1449.51     1416.18     28.04 o 
   1   4   5      454.37      452.67     10.35 o 
   2   4   5      325.15      305.36      9.29 o 
   3   4   5      469.62      508.48     14.65 o 
   4   4   5      591.04      525.86     15.23 o 
   5   4   5     1038.65     1028.61     26.87 o 
   6   4   5       69.52       62.86      4.25 o 
   7   4   5      218.72      261.05     10.86 o 
   8   4   5        4.08        0.39      2.59 o 
   9   4   5        8.68        8.40      3.44 o 
  10   4   5      232.49      289.41     15.97 o 
  11   4   5       18.99       19.52      3.89 o 
  12   4   5      214.57      241.40     11.61 o 
  13   4   5       31.72       37.40      6.87 o 
  14   4   5       63.20       84.07      9.67 o 
 -13   5   5       18.16       23.41      5.91 o 
 -12   5   5      204.41      216.59     13.65 o 
 -11   5   5      100.34      103.48      9.14 o 
 -10   5   5      282.83      287.36     19.25 o 
  -9   5   5      191.27      194.26     11.77 o 
  -8   5   5       51.62       57.47      6.35 o 
  -7   5   5       20.90       29.43      3.91 o 
  -6   5   5      253.37      250.06     13.00 o 
  -5   5   5        9.55        4.58      3.84 o 
  -4   5   5      268.19      254.34      9.45 o 
  -3   5   5      352.28      326.53     12.60 o 
  -2   5   5      393.90      375.22     10.27 o 
  -1   5   5      108.98      112.18      5.04 o 
   0   5   5      372.12      377.03     11.12 o 
   1   5   5      456.31      441.18     12.62 o 
   2   5   5     1010.20     1005.71     23.16 o 
   3   5   5       60.63       60.41      4.30 o 
   4   5   5     1043.96     1012.78     26.88 o 
   5   5   5        0.14        1.56      1.74 o 
   6   5   5       32.64       31.75      3.55 o 
   7   5   5       13.71       10.32      2.76 o 
   8   5   5      114.92      107.18      8.08 o 
   9   5   5      360.53      374.97     18.84 o 
  10   5   5        3.88        2.29      3.14 o 
  11   5   5       35.75       38.57      8.89 o 
  12   5   5        0.04        2.03      5.47 o 
 -10   6   5       11.23       13.09      4.88 o 
  -9   6   5       55.46       53.46      7.15 o 
  -8   6   5       29.79       26.09      4.23 o 
  -7   6   5      149.17      153.52      9.66 o 
  -6   6   5       10.23       16.72      3.46 o 
  -5   6   5        6.82       12.14      3.15 o 
  -4   6   5       31.07       27.54      9.75 o 
  -3   6   5      275.39      291.31     22.29 o 
  -2   6   5       46.35       45.20      5.28 o 
  -1   6   5      144.46      154.72     12.68 o 
   0   6   5      112.77      124.96     10.08 o 
   1   6   5      218.30      236.58     10.06 o 
   2   6   5       37.75       33.18      3.94 o 
   3   6   5      193.54      205.16      8.26 o 
   4   6   5        4.79        0.40      2.12 o 
   5   6   5       95.48       88.57      6.36 o 
   6   6   5       61.51       67.45      5.90 o 
   7   6   5       95.62       95.58     11.44 o 
   8   6   5        9.76        9.88      3.83 o 
   9   6   5       67.90       71.23     11.76 o 
  10   6   5       35.99       48.62     10.37 o 
  -7   7   5       14.70        0.00      5.57 o 
  -6   7   5       18.82       38.70     10.22 o 
  -5   7   5        1.55        2.79      5.26 o 
  -4   7   5       38.57       37.46      9.60 o 
  -3   7   5       24.28       30.96      8.98 o 
  -2   7   5       61.70       68.11     11.45 o 
  -1   7   5        5.19        1.94      3.36 o 
   0   7   5       62.32       59.68      7.60 o 
   1   7   5       25.11       33.81      5.61 o 
   2   7   5       14.44        8.96      3.42 o 
   3   7   5        4.91        8.06      8.98 o 
   4   7   5       10.35        8.65      4.24 o 
   5   7   5        0.38       -3.07      3.07 o 
   6   7   5        5.27       -2.99      5.76 o 
 -17   0   6      413.93      445.79     36.22 o 
 -16   0   6        1.48       10.22      6.81 o 
 -15   0   6      687.92      606.15     43.65 o 
 -14   0   6      813.21      797.77     53.25 o 
 -13   0   6       84.66       91.94     13.31 o 
 -12   0   6      429.76      399.35     30.34 o 
 -11   0   6        1.69        1.06      2.52 o 
 -10   0   6      325.78      346.54     16.29 o 
  -9   0   6      162.14      173.46      9.59 o 
  -8   0   6     2296.00     2316.53     83.66 o 
  -7   0   6        0.50        0.02      1.35 o 
  -6   0   6     2588.43     2809.42     85.05 o 
  -5   0   6      340.64      369.17     21.21 o 
  -4   0   6     5730.41     5877.71    205.92 o 
  -3   0   6      646.72      798.52     25.36 o 
  -2   0   6      334.37      448.61     15.08 o 
  -1   0   6       72.82       76.56      4.26 o 
   0   0   6       85.57      181.01      8.07 o 
   1   0   6     3578.10     3401.71     94.43 o 
   2   0   6       79.66      123.18     10.66 o 
   3   0   6     2515.41     2580.93     68.42 o 
   4   0   6      909.61      978.06     30.89 o 
   5   0   6      175.24      145.28      7.75 o 
   6   0   6     2929.89     2953.26     87.02 o 
   7   0   6       77.88       46.04      4.50 o 
   8   0   6      733.88      695.39     24.00 o 
   9   0   6      151.07      176.79      9.53 o 
  10   0   6      694.44      685.76     28.84 o 
  11   0   6     1300.62     1401.29     39.29 o 
  12   0   6      976.80     1027.25     34.94 o 
  13   0   6        1.32        4.36      2.77 o 
  14   0   6     1201.59     1290.87     44.28 o 
  15   0   6      296.25      285.16     18.80 o 
  16   0   6       59.39       58.51     11.76 o 
 -17   1   6       31.18       25.69      7.00 o 
 -16   1   6      291.67      305.38     27.09 o 
 -15   1   6       29.90       25.57      6.57 o 
 -14   1   6      305.86      312.49     14.56 o 
 -13   1   6      139.99      165.99      9.69 o 
 -12   1   6       37.05       39.26      6.26 o 
 -11   1   6      439.66      421.43     16.65 o 
 -10   1   6      102.15      135.82      9.47 o 
  -9   1   6     1532.18     1573.89     41.48 o 
  -8   1   6        8.05        4.85      1.45 o 
  -7   1   6     1211.15     1171.35     30.94 o 
  -6   1   6     1102.62     1229.62     29.33 o 
  -5   1   6     1806.33     1781.65     41.64 o 
  -4   1   6      102.92      139.65      4.49 o 
  -3   1   6     1238.92     1233.72     27.10 o 
  -2   1   6      646.79      653.93     14.21 o 
  -1   1   6        3.96        1.33      0.80 o 
   0   1   6       32.42       32.68      4.02 o 
   1   1   6      325.30      380.27     11.43 o 
   2   1   6     3675.37     3558.68     90.91 o 
   3   1   6      383.24      378.98     15.42 o 
   4   1   6      212.88      258.65      6.97 o 
   5   1   6      331.10      303.76      8.58 o 
   6   1   6     1489.65     1460.16     32.02 o 
   7   1   6      953.35     1013.25     23.38 o 
   8   1   6      248.84      246.54      8.06 o 
   9   1   6        1.99        1.54      1.63 o 
  10   1   6       53.25       43.14      3.60 o 
  11   1   6      681.60      686.70     17.97 o 
  12   1   6       63.48       61.97      4.64 o 
  13   1   6      624.64      645.14     32.53 o 
  14   1   6       85.97       92.18      8.06 o 
  15   1   6       45.13       45.21     10.29 o 
  16   1   6        0.07       -1.24      3.20 o 
 -16   2   6       11.26        6.19      7.12 o 
 -15   2   6      174.55      191.37     11.58 o 
 -14   2   6       26.47       31.89      5.04 o 
 -13   2   6        2.17        6.94      3.33 o 
 -12   2   6        2.57        3.70      2.59 o 
 -11   2   6      127.33      141.21     10.64 o 
 -10   2   6      352.68      352.51     14.54 o 
  -9   2   6      535.75      543.08     19.90 o 
  -8   2   6     1420.49     1436.95     45.61 o 
  -7   2   6        0.45        0.06      0.97 o 
  -6   2   6       14.74        7.18      1.51 o 
  -5   2   6      649.54      666.23     23.10 o 
  -4   2   6      444.76      439.77     20.15 o 
  -3   2   6      245.85      256.27      6.27 o 
  -2   2   6      185.60      220.75      7.38 o 
  -1   2   6       45.97       61.08      2.56 o 
   0   2   6      710.81      740.29     16.27 o 
   1   2   6      371.22      460.33     11.20 o 
   2   2   6      632.36      609.87     21.14 o 
   3   2   6     1825.88     1749.75     38.23 o 
   4   2   6     2071.87     2012.59     43.86 o 
   5   2   6      118.28      100.28      3.92 o 
   6   2   6       32.38       40.48      2.65 o 
   7   2   6       76.03       87.34      4.33 o 
   8   2   6      300.63      267.09      9.30 o 
   9   2   6       15.00       11.32      2.61 o 
  10   2   6       19.88       16.90      2.92 o 
  11   2   6       12.43        8.17      2.43 o 
  12   2   6        5.14        3.32      2.73 o 
  13   2   6       13.37       10.19      3.26 o 
  14   2   6       80.64      103.94      8.94 o 
  15   2   6       15.81       17.73      5.29 o 
  16   2   6      151.40      163.17     24.77 o 
 -15   3   6       27.40       36.54      7.44 o 
 -14   3   6       25.09       53.46      8.15 o 
 -13   3   6      113.92      131.17     11.92 o 
 -12   3   6      249.51      242.26     15.21 o 
 -11   3   6        3.52       -2.21      2.21 o 
 -10   3   6       59.09       57.74      5.54 o 
  -9   3   6       81.64       90.31      6.58 o 
  -8   3   6      123.60      120.49      7.45 o 
  -7   3   6      183.89      185.37      7.63 o 
  -6   3   6      214.22      215.77      8.38 o 
  -5   3   6       73.35       78.37      3.96 o 
  -4   3   6      124.47      147.52      4.21 o 
  -3   3   6       30.73       19.89      1.31 o 
  -2   3   6     1486.88     1606.23     33.21 o 
  -1   3   6      176.13      183.34      5.43 o 
   0   3   6       56.13       88.58      3.41 o 
   1   3   6      401.41      414.81     10.14 o 
   2   3   6       25.37       30.67      2.03 o 
   3   3   6       84.08      110.09      5.24 o 
   4   3   6        0.46        1.43      1.32 o 
   5   3   6       37.00       45.26      5.73 o 
   6   3   6        1.36       21.65      4.38 o 
   7   3   6       17.77       19.01      2.70 o 
   8   3   6        9.88        4.99      4.32 o 
   9   3   6       16.62        8.15      2.79 o 
  10   3   6        1.90        2.99      3.80 o 
  11   3   6        3.83        4.49      4.20 o 
  12   3   6       17.17       23.45      5.34 o 
  13   3   6        0.56       -1.89      3.45 o 
  14   3   6        7.77        8.29      4.39 o 
  15   3   6       24.46       32.01     10.12 o 
 -14   4   6      125.69      144.30     12.99 o 
 -13   4   6       18.57       33.14      6.74 o 
 -12   4   6        0.04        0.93      3.28 o 
 -11   4   6        7.65       11.64      4.39 o 
 -10   4   6       65.95       73.07      8.37 o 
  -9   4   6      192.45      188.36     12.87 o 
  -8   4   6        0.08       -2.04      2.08 o 
  -7   4   6        0.05       -1.51      1.57 o 
  -6   4   6        3.80        1.78      1.77 o 
  -5   4   6      202.77      214.48      8.97 o 
  -4   4   6      509.60      496.35     13.13 o 
  -3   4   6      464.06      447.52     10.25 o 
  -2   4   6      444.22      418.61     11.36 o 
  -1   4   6      543.51      549.38     14.79 o 
   0   4   6        7.43        7.77      1.54 o 
   1   4   6      448.46      424.90     11.85 o 
   2   4   6        5.67        6.44      1.96 o 
   3   4   6        0.48        0.18      2.46 o 
   4   4   6        5.98        3.30      1.91 o 
   5   4   6       22.28       26.41      3.05 o 
   6   4   6       14.58       15.86      3.13 o 
   7   4   6       33.55       47.82      4.87 o 
   8   4   6       45.23       63.26      7.77 o 
   9   4   6      208.63      224.60     23.10 o 
  10   4   6       50.70       51.00     11.40 o 
  11   4   6       28.92       25.26      7.40 o 
  12   4   6       19.75       14.88      4.76 o 
  13   4   6       10.18       11.07      7.11 o 
  14   4   6        1.01       -4.70     14.55 o 
 -13   5   6       37.26       18.29      6.71 o 
 -12   5   6       20.02       24.43      5.67 o 
 -11   5   6       86.95      109.56      9.56 o 
 -10   5   6       32.81       24.37      5.36 o 
  -9   5   6      105.95      103.73      8.74 o 
  -8   5   6      228.28      229.46     10.51 o 
  -7   5   6      113.35      129.07      7.45 o 
  -6   5   6      433.92      416.16     15.04 o 
  -5   5   6      182.95      193.79     13.36 o 
  -4   5   6       14.91       14.56      2.74 o 
  -3   5   6      356.88      334.21     13.38 o 
  -2   5   6      516.77      496.91     24.96 o 
  -1   5   6        0.07        0.18      1.47 o 
   0   5   6       31.34       27.99      3.25 o 
   1   5   6      460.34      438.77     12.68 o 
   2   5   6      735.56      716.44     22.15 o 
   3   5   6        0.95        3.13      1.85 o 
   4   5   6      199.73      204.89      9.82 o 
   5   5   6        0.74        0.74      3.02 o 
   6   5   6       94.23      103.83      6.01 o 
   7   5   6        4.12        3.02      3.27 o 
   8   5   6      168.12      215.66     11.92 o 
   9   5   6        3.27        0.88      2.88 o 
  10   5   6       40.74       59.15      6.80 o 
  11   5   6       40.61       55.72     10.55 o 
  12   5   6       39.88       43.35     10.19 o 
 -10   6   6      176.66      149.39     11.34 o 
  -9   6   6       90.42       83.26      8.48 o 
  -8   6   6      452.48      473.86     17.93 o 
  -7   6   6       25.88       26.87      4.13 o 
  -6   6   6       99.06      113.91      7.51 o 
  -5   6   6       38.80       41.02      5.64 o 
  -4   6   6       73.30       52.32      9.60 o 
  -3   6   6      182.02      186.00     13.47 o 
  -2   6   6       74.68       79.50     16.87 o 
  -1   6   6       35.24       40.85      4.96 o 
   0   6   6      166.26      163.16     14.21 o 
   1   6   6      158.47      145.90      6.78 o 
   2   6   6       36.61       38.19      4.12 o 
   3   6   6      282.63      297.15     13.11 o 
   4   6   6       21.76       18.96      3.06 o 
   5   6   6      515.11      543.05     18.45 o 
   6   6   6        1.18        1.18      2.59 o 
   7   6   6      205.35      227.49     14.75 o 
   8   6   6       27.31       23.36      5.28 o 
   9   6   6        1.07       -0.97      6.35 o 
  10   6   6        3.15       14.21      9.13 o 
  -6   7   6       23.97       26.31      8.98 o 
  -5   7   6      182.17      182.03     19.50 o 
  -4   7   6        5.02        4.95      5.26 o 
  -3   7   6       33.93       53.25     10.84 o 
  -2   7   6       23.26       22.95      5.20 o 
  -1   7   6        0.98        2.96      3.44 o 
   0   7   6      237.55      263.44     13.54 o 
   1   7   6      100.56      112.16     25.85 o 
   2   7   6      326.79      328.46     24.77 o 
   3   7   6       22.32       22.05      5.20 o 
   4   7   6      101.36      104.45      9.97 o 
   5   7   6       15.58       16.48      5.34 o 
   6   7   6      108.77      108.59      9.62 o 
 -17   1   7       13.88       16.31      6.65 o 
 -16   1   7      118.97      121.45     12.35 o 
 -15   1   7        5.47       12.03      5.58 o 
 -14   1   7       35.93       38.10      7.43 o 
 -13   1   7      189.35      172.46     10.11 o 
 -12   1   7       81.33      100.89      7.29 o 
 -11   1   7        3.48        1.98      2.35 o 
 -10   1   7      249.40      218.36     10.24 o 
  -9   1   7        0.12        1.25      1.86 o 
  -8   1   7       30.18       32.58      2.77 o 
  -7   1   7       12.65        8.87      1.15 o 
  -6   1   7       18.63       21.78      2.50 o 
  -5   1   7      135.51      112.91      4.25 o 
  -4   1   7      492.61      507.71     14.25 o 
  -3   1   7     1069.54     1227.61     25.57 o 
  -2   1   7       98.53      112.72      3.78 o 
  -1   1   7      620.12      629.34     15.18 o 
   0   1   7      510.63      588.17     14.51 o 
   1   1   7       53.15       40.90      2.47 o 
   2   1   7     1458.40     1429.95     30.98 o 
   3   1   7      107.08       84.41      5.21 o 
   4   1   7     2590.83     2620.87     68.82 o 
   5   1   7      273.19      283.68      8.52 o 
   6   1   7      380.00      398.51     12.29 o 
   7   1   7       38.93       55.04      4.18 o 
   8   1   7       67.74       94.08      6.81 o 
   9   1   7       61.50       60.40      6.91 o 
  10   1   7        0.43        1.83      2.22 o 
  11   1   7      164.90      162.12      9.77 o 
  12   1   7        4.22        5.94      3.38 o 
  13   1   7        4.82        6.59      9.75 o 
  14   1   7      359.40      389.20     32.81 o 
  15   1   7        0.70       -1.57      4.44 o 
  16   1   7      136.98      161.11     19.31 o 
 -16   2   7       95.03      127.54     18.88 o 
 -15   2   7       51.74       58.64      8.20 o 
 -14   2   7        4.02        4.47      3.37 o 
 -13   2   7      158.54      169.03     10.29 o 
 -12   2   7      277.90      273.40     12.97 o 
 -11   2   7      793.44      792.16     28.01 o 
 -10   2   7       35.95       42.23      4.77 o 
  -9   2   7       16.96       19.88      4.80 o 
  -8   2   7      470.24      459.87     17.47 o 
  -7   2   7      573.20      605.23     18.53 o 
  -6   2   7      938.53      922.36     26.78 o 
  -5   2   7       28.25       26.22      2.54 o 
  -4   2   7      100.13       84.10      4.09 o 
  -3   2   7        0.05       -0.14      0.59 o 
  -2   2   7      130.80      207.32      8.68 o 
  -1   2   7       28.06       23.93      2.09 o 
   0   2   7      605.61      627.70     14.31 o 
   1   2   7      707.52      712.73     16.09 o 
   2   2   7     1168.98     1264.05     27.97 o 
   3   2   7      309.26      332.46      8.72 o 
   4   2   7     1895.45     1775.67     39.20 o 
   5   2   7     2021.20     1726.29     38.31 o 
   6   2   7       17.73       12.43      1.94 o 
   7   2   7      284.47      280.88     11.92 o 
   8   2   7      150.91      161.61      9.35 o 
   9   2   7      617.25      620.65     18.82 o 
  10   2   7      121.23      117.55      9.16 o 
  11   2   7      252.38      271.24     12.25 o 
  12   2   7       56.46       68.05      7.54 o 
  13   2   7        9.65       13.97     13.78 o 
  14   2   7      170.29      161.74     14.72 o 
  15   2   7      156.22      179.51     15.70 o 
  16   2   7      116.26      134.67     14.42 o 
 -15   3   7       18.92       19.38      6.24 o 
 -14   3   7       40.50       41.67      7.71 o 
 -13   3   7      114.90      101.11     10.53 o 
 -12   3   7      144.24      156.17      9.79 o 
 -11   3   7      512.82      490.70     19.69 o 
 -10   3   7      120.35      119.30     11.50 o 
  -9   3   7       85.00       74.37      6.17 o 
  -8   3   7      618.65      613.73     22.41 o 
  -7   3   7       61.66       65.30      4.33 o 
  -6   3   7      559.22      569.42     17.84 o 
  -5   3   7      275.88      259.13      9.73 o 
  -4   3   7        1.67        2.28      1.03 o 
  -3   3   7        1.05        3.88      0.90 o 
  -2   3   7       14.16       20.56      1.76 o 
  -1   3   7      855.06      828.48     20.45 o 
   0   3   7      293.94      274.91      7.52 o 
   1   3   7      360.99      359.28      9.25 o 
   2   3   7      587.73      539.31     12.94 o 
   3   3   7      396.63      367.03      9.43 o 
   4   3   7        3.68        0.64      1.42 o 
   5   3   7     1463.10     1428.55     43.11 o 
   6   3   7      558.34      535.68     14.18 o 
   7   3   7       28.59       20.49      2.90 o 
   8   3   7      363.27      341.28     13.24 o 
   9   3   7        9.00       16.13      3.58 o 
  10   3   7      535.42      592.52     23.24 o 
  11   3   7      128.08      141.91     10.17 o 
  12   3   7      227.01      232.72     13.49 o 
  13   3   7       82.38       83.67     10.41 o 
  14   3   7      175.93      219.65     21.27 o 
  15   3   7       69.03       72.79      9.02 o 
 -14   4   7       11.35        8.71      4.91 o 
 -13   4   7       10.65       16.22      5.42 o 
 -12   4   7       29.55       11.81      6.04 o 
 -11   4   7      172.55      178.64     13.18 o 
 -10   4   7      193.31      168.82     12.52 o 
  -9   4   7        9.09        5.65      7.12 o 
  -8   4   7       31.67       27.37      4.38 o 
  -7   4   7      828.61      814.50     25.02 o 
  -6   4   7      308.37      295.00     12.37 o 
  -5   4   7       35.46       24.77      3.24 o 
  -4   4   7       79.83       80.62      4.48 o 
  -3   4   7       34.16       39.24      2.94 o 
  -2   4   7      145.66      160.02      5.29 o 
  -1   4   7        0.71       -1.01      1.01 o 
   0   4   7      979.81      924.11     20.61 o 
   1   4   7     1816.75     1646.90     37.97 o 
   2   4   7       12.05       12.72      2.75 o 
   3   4   7      377.79      347.26     10.56 o 
   4   4   7       88.62      104.16      5.52 o 
   5   4   7      711.67      635.51     21.85 o 
   6   4   7        5.11        6.52      3.62 o 
   7   4   7        5.65       11.09      2.90 o 
   8   4   7       10.72        9.21      2.95 o 
   9   4   7        0.12        4.02      2.85 o 
  10   4   7        2.39        2.44      5.19 o 
  11   4   7      260.63      273.04     22.04 o 
  12   4   7       80.44       96.83      9.15 o 
  13   4   7      257.06      294.81     32.42 o 
 -12   5   7       15.72       22.26      5.59 o 
 -11   5   7        0.15        3.75      3.92 o 
 -10   5   7        0.12       -0.74      3.71 o 
  -9   5   7       87.75       77.17     21.83 o 
  -8   5   7        0.26       -1.63      2.32 o 
  -7   5   7       65.93       64.44      5.87 o 
  -6   5   7      206.71      198.29     10.31 o 
  -5   5   7      199.90      208.79      9.46 o 
  -4   5   7        5.06        8.70      2.64 o 
  -3   5   7       24.32       25.55      3.76 o 
  -2   5   7        0.61        0.92      2.07 o 
  -1   5   7        0.89        0.31      1.80 o 
   0   5   7      474.86      420.58     13.01 o 
   1   5   7      122.75      118.56      6.25 o 
   2   5   7      129.37      128.58      5.51 o 
   3   5   7       20.74       17.42      3.68 o 
   4   5   7      109.67      117.40      6.13 o 
   5   5   7       22.45       25.18      3.32 o 
   6   5   7       70.34       72.75      5.27 o 
   7   5   7       62.72       64.59      6.87 o 
   8   5   7      146.47      146.74     10.36 o 
   9   5   7        0.28       -2.28      2.89 o 
  10   5   7      118.62      159.47     10.90 o 
  11   5   7       28.32       40.85      7.52 o 
  12   5   7        8.32        8.58      7.42 o 
 -10   6   7      143.37      161.96     11.83 o 
  -9   6   7        1.21        1.27      3.41 o 
  -8   6   7       44.73       35.25      5.01 o 
  -7   6   7       16.50       10.71      3.43 o 
  -6   6   7       67.19       49.44      5.20 o 
  -5   6   7        0.84        3.41      4.95 o 
  -4   6   7       10.20        4.95      5.26 o 
  -3   6   7        0.34       -1.55      2.63 o 
  -2   6   7       49.91       45.24      6.56 o 
  -1   6   7       21.18       20.45      4.04 o 
   0   6   7       45.67       44.42      5.28 o 
   1   6   7        0.85        0.89      2.31 o 
   2   6   7       22.16       20.34      7.07 o 
   3   6   7       82.83       72.89      5.10 o 
   4   6   7        0.58        1.54      2.21 o 
   5   6   7      103.86      113.16      6.93 o 
   6   6   7       26.13       27.04      4.09 o 
   7   6   7       27.17       35.28      4.75 o 
   8   6   7        8.60       14.48      4.62 o 
   9   6   7       31.25       25.02      6.85 o 
  -6   7   7        0.38        4.02      5.88 o 
  -5   7   7       38.76       27.24      8.98 o 
  -4   7   7        4.55        0.62      4.95 o 
  -3   7   7        0.94       -2.17      4.95 o 
  -2   7   7        1.51        1.55      3.50 o 
  -1   7   7        8.86        7.79      4.32 o 
   0   7   7        2.16        3.73      4.50 o 
   1   7   7       42.51       37.49     14.09 o 
   2   7   7        4.51        3.05     13.62 o 
   3   7   7       19.45       18.16      6.10 o 
   4   7   7      117.92      140.89     19.18 o 
   5   7   7       63.28       74.60      8.27 o 
 -16   0   8       69.03       55.41     13.31 o 
 -15   0   8       47.49       54.18     12.69 o 
 -14   0   8        8.26       30.03      9.60 o 
 -13   0   8     1096.85     1099.30     69.34 o 
 -12   0   8        6.44       11.14      6.50 o 
 -11   0   8        1.12        0.62      4.02 o 
 -10   0   8        7.63       20.41      4.33 o 
  -9   0   8      112.16      102.73      7.03 o 
  -8   0   8      693.78      656.86     26.55 o 
  -7   0   8     1450.77     1422.93     52.88 o 
  -6   0   8      117.00      146.85      7.78 o 
  -5   0   8      224.83      258.08     11.73 o 
  -4   0   8      237.14      305.22     13.21 o 
  -3   0   8      306.74      428.18     14.79 o 
  -2   0   8     3531.60     3910.12    118.83 o 
  -1   0   8      973.86     1037.08     33.96 o 
   0   0   8     1079.53     1308.96     42.66 o 
   1   0   8      599.49      599.95     19.17 o 
   2   0   8     5813.51     5382.01    163.95 o 
   3   0   8      298.25      315.62     19.89 o 
   4   0   8     2649.98     2528.64     67.90 o 
   5   0   8       58.89       49.39      3.90 o 
   6   0   8     3179.24     3008.82     89.49 o 
   7   0   8       52.15       41.75      8.33 o 
   8   0   8     4384.26     4263.78    125.38 o 
   9   0   8      243.09      235.04     11.88 o 
  10   0   8      160.98      150.61      9.61 o 
  11   0   8       38.25       21.27      7.57 o 
  12   0   8      717.00      766.54     32.92 o 
  13   0   8     1020.39     1073.91     38.01 o 
  14   0   8       81.50       81.44     28.64 o 
  15   0   8       57.44       80.18     13.00 o 
  16   0   8      143.65      162.22     18.57 o 
 -16   1   8       18.37       20.96      7.11 o 
 -15   1   8      100.17      119.81     13.78 o 
 -14   1   8      110.45       92.41     11.30 o 
 -13   1   8        1.75       -1.95      3.39 o 
 -12   1   8       45.22       32.39      6.01 o 
 -11   1   8      654.44      568.21     21.27 o 
 -10   1   8      125.90      112.74      7.23 o 
  -9   1   8      536.15      578.33     20.99 o 
  -8   1   8      213.12      183.66      8.92 o 
  -7   1   8        1.26        0.62      0.91 o 
  -6   1   8       55.53       38.56      3.17 o 
  -5   1   8      612.19      605.47     16.96 o 
  -4   1   8     2961.89     3049.52     70.79 o 
  -3   1   8      288.32      301.30      7.24 o 
  -2   1   8        2.41        4.84      1.53 o 
  -1   1   8     1735.42     1820.67     40.68 o 
   0   1   8     2709.51     3025.87     65.98 o 
   1   1   8     2661.62     2674.57     59.01 o 
   2   1   8       41.83       59.64      2.85 o 
   3   1   8     3675.90     3534.60     70.88 o 
   4   1   8       11.40       15.17      2.32 o 
   5   1   8     2728.49     2571.33     56.16 o 
   6   1   8       49.07       42.17      4.21 o 
   7   1   8     1618.69     1540.75     38.21 o 
   8   1   8       91.16       75.93      5.21 o 
   9   1   8      733.99      691.90     19.98 o 
  10   1   8      110.10      101.39      6.46 o 
  11   1   8      317.10      325.12     12.26 o 
  12   1   8      112.61      123.05     14.63 o 
  13   1   8      258.86      280.33     14.49 o 
  14   1   8      422.61      441.03     41.40 o 
  15   1   8       67.09       58.18     13.71 o 
  16   1   8      115.50      131.49     10.86 o 
 -16   2   8        7.40       10.61      5.86 o 
 -15   2   8       19.66       20.68     11.76 o 
 -14   2   8       10.49       13.73      7.34 o 
 -13   2   8        0.14       -0.03      2.63 o 
 -12   2   8        1.32        2.44      2.73 o 
 -11   2   8      383.15      369.08     15.69 o 
 -10   2   8        0.02       -1.75      1.99 o 
  -9   2   8      303.54      289.18     12.70 o 
  -8   2   8     1165.18     1152.17     37.80 o 
  -7   2   8      884.22      859.76     25.37 o 
  -6   2   8      205.39      172.55      7.21 o 
  -5   2   8       42.89       29.59      4.04 o 
  -4   2   8       38.80       30.31      2.43 o 
  -3   2   8      169.27      172.63      4.81 o 
  -2   2   8     1978.19     2046.26     45.46 o 
  -1   2   8      710.27      803.42     19.38 o 
   0   2   8       68.87       58.52      3.90 o 
   1   2   8      129.72      133.42      6.09 o 
   2   2   8     3472.58     3426.44     64.85 o 
   3   2   8     1651.97     1802.36     37.80 o 
   4   2   8     1878.23     1953.59     40.72 o 
   5   2   8       62.54       54.66      3.94 o 
   6   2   8      308.41      270.64      8.02 o 
   7   2   8      136.37      146.59      6.71 o 
   8   2   8      484.97      456.76     14.12 o 
   9   2   8      139.55      131.16      6.82 o 
  10   2   8      133.55      131.17     12.13 o 
  11   2   8      107.74      101.71      8.94 o 
  12   2   8      262.89      271.17     18.18 o 
  13   2   8      137.98      165.53     14.63 o 
  14   2   8       58.88       68.50     10.62 o 
  15   2   8       20.07       11.65      7.23 o 
 -15   3   8      151.29      162.17     23.84 o 
 -14   3   8       11.75        1.78      3.92 o 
 -13   3   8        0.22        2.01      3.72 o 
 -12   3   8        2.56        3.27      3.10 o 
 -11   3   8       61.54       59.03      7.69 o 
 -10   3   8       39.58       36.81      5.03 o 
  -9   3   8      785.41      709.37     25.77 o 
  -8   3   8       29.27       32.56      4.42 o 
  -7   3   8      900.29      820.84     25.02 o 
  -6   3   8       10.93       19.09      2.86 o 
  -5   3   8      296.96      301.50     12.97 o 
  -4   3   8       40.67       48.17      4.45 o 
  -3   3   8        0.04        0.05      1.09 o 
  -2   3   8       72.04       90.94      3.67 o 
  -1   3   8        6.93        8.13      1.46 o 
   0   3   8      215.13      198.01      6.61 o 
   1   3   8       65.51       67.31      3.31 o 
   2   3   8      177.93      160.27      5.36 o 
   3   3   8      796.04      799.09     20.03 o 
   4   3   8      153.59      147.93      6.09 o 
   5   3   8      987.95      909.11     25.74 o 
   6   3   8     1274.40     1271.76     29.68 o 
   7   3   8      433.87      429.80     15.62 o 
   8   3   8       88.12       81.90     10.32 o 
   9   3   8       42.60       42.62      6.21 o 
  10   3   8       27.18       35.84      6.00 o 
  11   3   8       75.84       81.10      8.13 o 
  12   3   8       18.18       17.57      5.17 o 
  13   3   8       20.38       39.45      6.71 o 
  14   3   8        9.88        8.09      5.17 o 
 -14   4   8       25.15       25.44     14.55 o 
 -13   4   8       28.65       47.61      9.44 o 
 -12   4   8       30.70       18.89      5.50 o 
 -11   4   8       17.66       20.36      5.27 o 
 -10   4   8       66.17       53.15      7.65 o 
  -9   4   8       11.90       15.04      3.85 o 
  -8   4   8       39.82       31.94      3.80 o 
  -7   4   8      179.30      165.97     11.39 o 
  -6   4   8      550.67      521.22     17.64 o 
  -5   4   8      366.59      359.38     15.32 o 
  -4   4   8      382.58      399.99     16.63 o 
  -3   4   8       46.71       56.01      3.55 o 
  -2   4   8       86.39       81.64      4.58 o 
  -1   4   8       21.79       19.12      2.02 o 
   0   4   8       18.70       23.90      2.23 o 
   1   4   8        0.10       -0.63      1.41 o 
   2   4   8       40.65       45.30      3.43 o 
   3   4   8     1006.36      967.09     24.08 o 
   4   4   8       12.40       16.03      2.56 o 
   5   4   8        0.27       -0.30      2.04 o 
   6   4   8       29.47       27.56      3.43 o 
   7   4   8      196.83      190.07     15.68 o 
   8   4   8       19.72       23.26      6.14 o 
   9   4   8       20.56       18.49      7.17 o 
  10   4   8       88.45       80.00      8.11 o 
  11   4   8        0.15       -0.94      3.40 o 
  12   4   8        3.82       13.23      7.02 o 
  13   4   8        4.64       13.83      5.26 o 
 -12   5   8       66.48       58.16     11.30 o 
 -11   5   8        0.05        3.72      4.26 o 
 -10   5   8      237.03      207.20     14.88 o 
  -9   5   8       88.68      101.34     12.85 o 
  -8   5   8      565.50      540.77     21.60 o 
  -7   5   8       52.46       49.47      5.32 o 
  -6   5   8       20.48       18.98      3.74 o 
  -5   5   8      167.18      158.50      9.80 o 
  -4   5   8      291.30      295.14     16.12 o 
  -3   5   8       87.82       89.15      6.53 o 
  -2   5   8      104.30      112.05     12.06 o 
  -1   5   8      151.38      148.78      8.40 o 
   0   5   8      333.53      308.06     15.10 o 
   1   5   8        8.21        6.28      2.02 o 
   2   5   8      314.51      309.55     11.56 o 
   3   5   8      525.64      537.00     16.16 o 
   4   5   8        6.51        2.26      1.89 o 
   5   5   8       92.88       92.08      5.47 o 
   6   5   8       40.67       49.69      4.91 o 
   7   5   8       71.46       71.22      9.64 o 
   8   5   8        5.09       -0.97      2.98 o 
   9   5   8       66.25       79.43      8.07 o 
  10   5   8       23.60       20.07      6.14 o 
  11   5   8       15.36       13.94      4.67 o 
  -9   6   8      144.06      145.39      9.09 o 
  -8   6   8        9.24       12.95      3.94 o 
  -7   6   8      344.55      341.18     16.64 o 
  -6   6   8        2.04       -1.47      3.78 o 
  -5   6   8      258.19      250.45     21.98 o 
  -4   6   8        8.75       15.48      6.50 o 
  -3   6   8      289.29      285.80     16.09 o 
  -2   6   8       69.81       80.08      6.53 o 
  -1   6   8       79.15       82.50     10.95 o 
   0   6   8        5.65        4.59      4.11 o 
   1   6   8       17.32       14.70      4.13 o 
   2   6   8        0.38        2.02      2.57 o 
   3   6   8        3.54        6.44      2.60 o 
   4   6   8      152.47      172.19      8.60 o 
   5   6   8       22.23       14.68      3.43 o 
   6   6   8      175.78      170.03      8.79 o 
   7   6   8       23.73       15.38      3.85 o 
   8   6   8       23.90       37.72      7.65 o 
   9   6   8        5.55        9.49      5.79 o 
  -5   7   8       20.51       10.53      6.50 o 
  -4   7   8      106.64      107.73     15.17 o 
  -3   7   8       23.45       21.05      8.36 o 
  -2   7   8       66.72       75.22      8.24 o 
  -1   7   8       23.33       11.27      5.59 o 
   0   7   8       27.98       23.66      6.89 o 
   1   7   8      154.29      195.34     19.19 o 
   2   7   8        8.64        8.18      5.75 o 
   3   7   8      141.49      160.68     15.08 o 
   4   7   8        1.78        4.19     12.38 o 
 -16   1   9      294.84      304.00     20.90 o 
 -15   1   9       77.12       60.13      9.52 o 
 -14   1   9       40.19       33.68      7.33 o 
 -13   1   9      196.44      181.89     23.06 o 
 -12   1   9        0.23        0.93      3.61 o 
 -11   1   9      103.19      104.42      7.30 o 
 -10   1   9      351.67      351.26     15.59 o 
  -9   1   9      721.33      685.40     24.22 o 
  -8   1   9      547.54      549.82     20.00 o 
  -7   1   9       31.95       29.52      3.59 o 
  -6   1   9      105.27       98.86      4.28 o 
  -5   1   9      137.80      166.95      6.08 o 
  -4   1   9      351.80      318.59      8.06 o 
  -3   1   9      157.15      157.49      4.49 o 
  -2   1   9      646.40      764.11     18.27 o 
  -1   1   9       33.17       37.68      3.09 o 
   0   1   9      206.20      241.88      7.65 o 
   1   1   9       35.92       31.11      2.67 o 
   2   1   9      778.66      789.40     17.15 o 
   3   1   9        5.17        6.06      1.78 o 
   4   1   9      317.86      275.53      8.31 o 
   5   1   9      145.29      138.77      5.24 o 
   6   1   9       43.12       41.12      3.67 o 
   7   1   9       31.89       21.35      3.03 o 
   8   1   9       29.06       23.78      3.14 o 
   9   1   9        0.67        0.36      3.97 o 
  10   1   9      163.67      153.76      7.12 o 
  11   1   9       13.11       15.38      3.39 o 
  12   1   9       46.74       53.49      8.23 o 
  13   1   9       41.88       43.00      6.67 o 
  14   1   9       66.76       70.93      8.24 o 
  15   1   9      142.21      145.58     11.28 o 
 -15   2   9        0.01        1.55      4.38 o 
 -14   2   9       77.51       60.24      9.19 o 
 -13   2   9        0.81       -1.59      2.59 o 
 -12   2   9       29.62       14.09      3.85 o 
 -11   2   9        0.47        5.01      3.52 o 
 -10   2   9        9.53        5.18      3.26 o 
  -9   2   9     1611.43     1545.66     49.83 o 
  -8   2   9       30.58       29.15      3.13 o 
  -7   2   9      300.16      275.78     18.98 o 
  -6   2   9     2120.15     2027.68     62.96 o 
  -5   2   9       48.72       48.33      4.52 o 
  -4   2   9      116.05      113.94      3.89 o 
  -3   2   9      111.97      136.54      5.80 o 
  -2   2   9      624.88      662.10     16.43 o 
  -1   2   9     1492.36     1445.73     33.23 o 
   0   2   9      316.83      354.68      9.28 o 
   1   2   9        7.27        5.40      1.65 o 
   2   2   9      253.03      232.43      7.80 o 
   3   2   9      683.11      675.23     17.83 o 
   4   2   9     1150.01     1117.13     27.48 o 
   5   2   9      868.89      828.16     21.37 o 
   6   2   9      269.43      236.99     11.33 o 
   7   2   9      370.88      319.77     12.51 o 
   8   2   9       23.78       30.88      6.23 o 
   9   2   9      296.37      329.80     17.11 o 
  10   2   9        3.88        9.26      4.06 o 
  11   2   9        4.72       -4.11      4.11 o 
  12   2   9       41.44       36.92      8.28 o 
  13   2   9        2.94       11.31     12.54 o 
  14   2   9       33.30       44.62      9.92 o 
  15   2   9        9.64       -1.45      6.27 o 
 -15   3   9       25.49       44.82      9.44 o 
 -14   3   9       17.30       14.39      5.88 o 
 -13   3   9       14.94        9.45      3.92 o 
 -12   3   9       83.47       72.93      8.43 o 
 -11   3   9      182.84      182.80     15.80 o 
 -10   3   9      146.46      135.81     10.34 o 
  -9   3   9       36.77       35.36      4.77 o 
  -8   3   9       20.50       22.51      3.11 o 
  -7   3   9        9.05       14.19      2.85 o 
  -6   3   9     1061.18     1048.41     35.31 o 
  -5   3   9      401.33      389.27     15.97 o 
  -4   3   9     2371.12     2392.63     60.13 o 
  -3   3   9      639.17      657.81     17.06 o 
  -2   3   9       41.47       47.98      3.55 o 
  -1   3   9      351.27      348.95     10.52 o 
   0   3   9      739.35      733.68     18.15 o 
   1   3   9      570.35      531.06     13.09 o 
   2   3   9      508.47      479.43     13.55 o 
   3   3   9       16.18       16.73      2.53 o 
   4   3   9      490.62      453.90     13.14 o 
   5   3   9      367.14      379.26     11.73 o 
   6   3   9     1070.93     1003.72     35.70 o 
   7   3   9      735.14      752.15     23.95 o 
   8   3   9      112.07      142.52     14.66 o 
   9   3   9        1.84       21.27     10.12 o 
  10   3   9      230.60      241.62     13.55 o 
  11   3   9      171.59      189.00     17.77 o 
  12   3   9        8.16       10.90      4.60 o 
  13   3   9       55.31       99.81     18.11 o 
  14   3   9        0.02       -5.25      5.25 o 
 -13   4   9       30.43       26.22      6.56 o 
 -12   4   9      157.87      164.40     13.40 o 
 -11   4   9        9.62       15.44     10.22 o 
 -10   4   9       99.64       92.65     10.68 o 
  -9   4   9      409.77      407.57     17.44 o 
  -8   4   9      224.71      238.11     10.27 o 
  -7   4   9      327.02      301.70     11.91 o 
  -6   4   9      588.37      585.39     22.45 o 
  -5   4   9     1031.70      985.27     34.21 o 
  -4   4   9      217.20      203.72      7.79 o 
  -3   4   9      692.65      679.70     17.94 o 
  -2   4   9       20.37       27.41      2.87 o 
  -1   4   9     1534.77     1475.03     35.46 o 
   0   4   9        0.25        0.79      1.53 o 
   1   4   9      163.58      163.29      9.53 o 
   2   4   9      300.14      281.27     12.32 o 
   3   4   9       59.87       48.62      4.89 o 
   4   4   9        6.72        4.39      2.08 o 
   5   4   9      877.86      867.28     22.61 o 
   6   4   9      106.67      128.63      7.41 o 
   7   4   9       88.15       98.48     15.19 o 
   8   4   9      165.57      174.39     26.87 o 
   9   4   9       87.49       65.99     10.08 o 
  10   4   9      482.94      492.97     21.56 o 
  11   4   9       73.86       62.99      7.89 o 
  12   4   9      141.06      152.82     12.87 o 
  13   4   9        6.10        9.44      5.15 o 
 -12   5   9       73.74       87.84     10.60 o 
 -11   5   9       73.99       70.53      9.51 o 
 -10   5   9       67.37       60.01      8.46 o 
  -9   5   9       27.71       34.23     11.14 o 
  -8   5   9       78.91       82.48      6.95 o 
  -7   5   9       53.83       53.78     17.65 o 
  -6   5   9      319.41      303.24     14.57 o 
  -5   5   9      340.05      354.34     15.97 o 
  -4   5   9      680.59      665.23     22.02 o 
  -3   5   9       30.49       31.64      4.03 o 
  -2   5   9      360.08      326.39     16.29 o 
  -1   5   9      169.44      156.35      8.95 o 
   0   5   9     1077.78     1001.59     50.79 o 
   1   5   9      165.04      160.57      9.28 o 
   2   5   9      395.88      405.70     12.60 o 
   3   5   9        0.02       -1.82      1.82 o 
   4   5   9       75.95       76.38      5.13 o 
   5   5   9       91.10       87.96      5.93 o 
   6   5   9       27.44       28.74      4.06 o 
   7   5   9      265.01      263.32     14.12 o 
   8   5   9      153.78      168.90     11.23 o 
   9   5   9       48.31       40.28      9.99 o 
  10   5   9       40.14       58.77     10.06 o 
  11   5   9       47.92       93.86     11.95 o 
  -9   6   9      166.54      133.47     10.62 o 
  -8   6   9       21.33       27.99      5.59 o 
  -7   6   9       86.79       89.86      8.20 o 
  -6   6   9       20.25       13.00      6.19 o 
  -5   6   9       69.03       58.51     11.45 o 
  -4   6   9       21.52       25.08      7.74 o 
  -3   6   9      352.55      391.36     20.14 o 
  -2   6   9       29.56       23.67      4.83 o 
  -1   6   9       87.99       92.58     10.55 o 
   0   6   9       46.43       47.39      5.56 o 
   1   6   9      130.84      116.07     15.82 o 
   2   6   9      246.44      220.17     17.38 o 
   3   6   9      232.78      255.49     14.08 o 
   4   6   9      200.82      227.42     15.68 o 
   5   6   9      280.60      317.35     13.67 o 
   6   6   9       10.67       15.82      3.73 o 
   7   6   9       18.70       23.45      4.23 o 
   8   6   9       11.46       16.35      7.82 o 
  -4   7   9        9.64        6.50      6.19 o 
  -3   7   9       31.88       29.41      9.29 o 
  -2   7   9        1.16        1.08      3.72 o 
  -1   7   9        9.35       11.14      6.81 o 
   0   7   9        0.01       -4.64      4.64 o 
   1   7   9        1.74        8.01     17.18 o 
   2   7   9       36.35       31.39      8.05 o 
   3   7   9       45.18       55.51      9.78 o 
 -16   0  10      761.57      664.04     49.84 o 
 -15   0  10      513.14      512.35     40.55 o 
 -14   0  10        0.03        0.31      5.57 o 
 -13   0  10      436.73      465.91     36.53 o 
 -12   0  10      252.20      257.57     25.08 o 
 -11   0  10      531.51      507.39     37.46 o 
 -10   0  10       58.70       50.15     10.53 o 
  -9   0  10       75.20       78.94     12.07 o 
  -8   0  10      654.07      662.68     27.07 o 
  -7   0  10        0.01        0.16      1.63 o 
  -6   0  10     1566.62     1473.23     62.53 o 
  -5   0  10      211.92      259.78     12.20 o 
  -4   0  10     2215.99     2220.04     60.53 o 
  -3   0  10        0.77       -1.13      1.13 o 
  -2   0  10     3551.29     3836.50    117.92 o 
  -1   0  10      453.42      418.95     17.71 o 
   0   0  10      407.04      431.83     19.04 o 
   1   0  10       12.84        7.21      2.87 o 
   2   0  10        3.27        8.02      3.20 o 
   3   0  10      266.79      230.52     17.41 o 
   4   0  10      128.05      132.13      9.12 o 
   5   0  10      129.48      106.80      6.50 o 
   6   0  10      674.31      678.86     21.85 o 
   7   0  10     1345.75     1286.05     42.29 o 
   8   0  10       96.39      117.96     12.69 o 
   9   0  10      364.09      361.68     16.23 o 
  10   0  10        1.62        4.01      3.65 o 
  11   0  10        7.06        0.96      6.05 o 
  12   0  10       17.21        4.39      9.21 o 
  13   0  10        0.78       -0.38      5.16 o 
  14   0  10        9.33        5.26      6.81 o 
  15   0  10        8.79       -1.55      6.19 o 
 -16   1  10      122.47      156.07     15.10 o 
 -15   1  10       14.74        9.07      6.08 o 
 -14   1  10        0.04       -3.06      3.79 o 
 -13   1  10      435.48      432.08     24.49 o 
 -12   1  10      139.03      118.22     11.60 o 
 -11   1  10      108.43       85.59     14.70 o 
 -10   1  10        0.72        0.09      2.14 o 
  -9   1  10      153.42      153.19     11.95 o 
  -8   1  10       14.87       19.39      3.84 o 
  -7   1  10     2807.61     2626.12     80.25 o 
  -6   1  10     1005.77      947.46     31.50 o 
  -5   1  10     1117.71     1095.89     29.54 o 
  -4   1  10       98.34      101.15      3.20 o 
  -3   1  10     2262.84     2456.25     53.89 o 
  -2   1  10      221.05      269.51      7.89 o 
  -1   1  10      114.12      110.24      4.59 o 
   0   1  10        0.07       -0.72      1.29 o 
   1   1  10      516.24      506.69     22.95 o 
   2   1  10       41.94       29.54      2.41 o 
   3   1  10      269.74      260.77      8.07 o 
   4   1  10      639.70      571.14     14.42 o 
   5   1  10       63.72       62.67      5.28 o 
   6   1  10      201.63      176.33      6.18 o 
   7   1  10      405.70      384.15     11.61 o 
   8   1  10      254.76      247.98      9.02 o 
   9   1  10       36.98       42.58      4.21 o 
  10   1  10      116.53      128.77      7.17 o 
  11   1  10       17.12       13.84      3.70 o 
  12   1  10      120.41      117.80      9.40 o 
  13   1  10        3.60        1.19      3.89 o 
  14   1  10        0.44       -1.15      5.09 o 
  15   1  10      112.29      119.79     13.13 o 
 -15   2  10       90.31      100.40     12.15 o 
 -14   2  10        4.76        7.39      5.36 o 
 -13   2  10       36.15       35.50      5.40 o 
 -12   2  10       77.60       91.09      7.63 o 
 -11   2  10        8.52        1.31      2.62 o 
 -10   2  10     1059.44      967.09     56.41 o 
  -9   2  10       58.43       61.64      5.80 o 
  -8   2  10      729.41      686.30     24.77 o 
  -7   2  10       38.92       45.51      4.80 o 
  -6   2  10       27.58       31.13      4.10 o 
  -5   2  10       24.38       12.61      2.75 o 
  -4   2  10     1091.47     1105.22     29.13 o 
  -3   2  10       42.39       42.44      2.58 o 
  -2   2  10     1263.23     1320.65     30.62 o 
  -1   2  10       15.92       18.67      3.09 o 
   0   2  10        1.65        3.30      1.91 o 
   1   2  10      166.55      175.91      9.11 o 
   2   2  10      147.93      164.78      5.45 o 
   3   2  10      832.86      782.80     22.99 o 
   4   2  10       42.10       47.08      3.81 o 
   5   2  10        9.97       12.47      2.70 o 
   6   2  10      131.30      132.12      6.33 o 
   7   2  10      266.30      246.53     17.68 o 
   8   2  10      161.20      183.98     21.27 o 
   9   2  10      167.92      137.13      8.40 o 
  10   2  10       81.26       64.75      9.33 o 
  11   2  10        6.37       15.45      6.21 o 
  12   2  10        0.08        4.31      5.42 o 
  13   2  10        0.01        1.02      6.66 o 
  14   2  10       14.32       13.47      5.56 o 
 -14   3  10        6.54        4.84      4.48 o 
 -13   3  10       43.05       42.89      6.16 o 
 -12   3  10        0.08        0.46      3.03 o 
 -11   3  10        7.21        5.92      3.14 o 
 -10   3  10        0.01        1.83      3.07 o 
  -9   3  10      198.92      174.89     10.16 o 
  -8   3  10       33.39       20.75      3.96 o 
  -7   3  10      952.31      925.06     32.16 o 
  -6   3  10       51.67       66.28      8.25 o 
  -5   3  10       68.24       79.23      6.37 o 
  -4   3  10      223.41      228.60      8.04 o 
  -3   3  10      111.04      111.74      4.99 o 
  -2   3  10      190.92      197.08      6.24 o 
  -1   3  10       96.57       98.07      4.91 o 
   0   3  10       44.18       47.43      4.36 o 
   1   3  10      423.72      453.36     18.28 o 
   2   3  10        5.17        5.80      1.63 o 
   3   3  10      311.65      293.00     12.90 o 
   4   3  10     2563.75     2466.46     55.84 o 
   5   3  10        6.17        3.94      2.10 o 
   6   3  10       56.00       47.24      4.53 o 
   7   3  10      258.10      228.97     10.95 o 
   8   3  10        0.03       -0.02      2.65 o 
   9   3  10       15.00       10.14      4.30 o 
  10   3  10       59.77       51.41     10.50 o 
  11   3  10        7.25        9.34      5.00 o 
  12   3  10        3.13        9.78      6.06 o 
  13   3  10        0.04        0.96      6.97 o 
  14   3  10        9.31        4.64     12.23 o 
 -13   4  10        2.84        2.76      4.53 o 
 -12   4  10       24.20       32.00      6.99 o 
 -11   4  10       19.63       19.78      5.68 o 
 -10   4  10       49.35       41.76      5.85 o 
  -9   4  10        0.68        2.23      2.85 o 
  -8   4  10        6.09        2.78      2.97 o 
  -7   4  10       41.57       27.72      4.70 o 
  -6   4  10       39.00       41.99      5.46 o 
  -5   4  10        0.52        0.80      3.17 o 
  -4   4  10      335.71      327.77     11.11 o 
  -3   4  10       71.90       77.76      4.43 o 
  -2   4  10        5.17        6.03      1.96 o 
  -1   4  10      242.40      257.30     14.38 o 
   0   4  10       43.06       39.78      3.40 o 
   1   4  10     1263.86     1176.32     46.23 o 
   2   4  10        4.67        2.96      1.83 o 
   3   4  10       13.43       12.29      2.68 o 
   4   4  10      263.36      242.08      9.10 o 
   5   4  10        7.32        3.87      2.08 o 
   6   4  10        0.42        2.44      2.17 o 
   7   4  10       89.58       87.71      7.06 o 
   8   4  10        1.23        4.88      3.57 o 
   9   4  10       28.48       19.33      4.97 o 
  10   4  10       45.57       48.00      8.17 o 
  11   4  10        0.45        2.98      4.10 o 
  12   4  10        1.73        5.77      4.81 o 
 -11   5  10       30.62       25.81     10.84 o 
 -10   5  10       39.31       38.36      8.82 o 
  -9   5  10      120.39      112.09     10.70 o 
  -8   5  10       18.32       13.79      4.75 o 
  -7   5  10        0.22        2.19      3.48 o 
  -6   5  10        1.13       -2.54      2.70 o 
  -5   5  10        0.05       -0.09      2.93 o 
  -4   5  10      153.36      143.59      9.79 o 
  -3   5  10      216.19      222.05     10.50 o 
  -2   5  10       30.50       30.87      4.28 o 
  -1   5  10      192.40      207.14     32.80 o 
   0   5  10       60.27       75.76      8.18 o 
   1   5  10       37.46       42.57      6.18 o 
   2   5  10      413.06      379.61     24.94 o 
   3   5  10      219.86      228.23      9.02 o 
   4   5  10        8.18        6.32      2.85 o 
   5   5  10       11.40       11.71      3.10 o 
   6   5  10       23.36       27.13      4.14 o 
   7   5  10       50.88       49.22      7.92 o 
   8   5  10       11.12        3.84      4.65 o 
   9   5  10       24.92       37.80     11.54 o 
  10   5  10        3.89        7.83      4.42 o 
  -8   6  10      236.08      270.27     17.39 o 
  -7   6  10       30.07       26.00      8.67 o 
  -6   6  10      199.87      221.66     21.05 o 
  -5   6  10       61.60       55.41     11.14 o 
  -4   6  10        4.96       10.22      5.57 o 
  -3   6  10       48.74       41.70      5.83 o 
  -2   6  10       79.95       97.08      7.54 o 
  -1   6  10       52.67       51.17      5.80 o 
   0   6  10        9.08       10.55      3.57 o 
   1   6  10        5.27        4.36      3.24 o 
   2   6  10       12.86       12.32      4.08 o 
   3   6  10      712.99      751.82     58.19 o 
   4   6  10        2.04        7.01      2.95 o 
   5   6  10      171.93      150.23     12.55 o 
   6   6  10        9.06        7.90      3.40 o 
   7   6  10       34.37       39.79      5.38 o 
  -1   7  10       41.95       35.29      9.60 o 
   0   7  10       69.96       76.46     13.00 o 
   1   7  10       25.96       25.39      8.98 o 
 -15   1  11       23.10       23.15      7.21 o 
 -14   1  11      115.93      145.94     13.99 o 
 -13   1  11       51.07       51.65      9.75 o 
 -12   1  11      371.41      373.61     22.10 o 
 -11   1  11      140.57      122.19     13.31 o 
 -10   1  11      346.44      361.20     15.39 o 
  -9   1  11        0.14       -1.01      1.90 o 
  -8   1  11       10.73       10.10      3.82 o 
  -7   1  11      297.50      284.12     12.27 o 
  -6   1  11       32.78       29.16      3.83 o 
  -5   1  11        9.48       12.31      1.69 o 
  -4   1  11       40.98       45.36      3.69 o 
  -3   1  11      164.01      177.67      7.68 o 
  -2   1  11      241.99      284.95      8.48 o 
  -1   1  11      220.24      266.21      8.33 o 
   0   1  11       11.58        6.23      1.86 o 
   1   1  11      149.19      127.49      7.35 o 
   2   1  11      207.93      191.90      6.24 o 
   3   1  11      248.81      218.57     12.42 o 
   4   1  11      128.94      115.34      6.78 o 
   5   1  11       31.88       18.91      2.52 o 
   6   1  11        2.20        3.22      1.87 o 
   7   1  11       21.01       18.88      3.11 o 
   8   1  11       19.72       24.88      4.82 o 
   9   1  11       23.33       26.27      3.67 o 
  10   1  11       53.03       54.98      5.28 o 
  11   1  11       88.18       94.40      8.27 o 
  12   1  11       78.25       82.95     11.10 o 
  13   1  11        6.43       14.00      5.09 o 
  14   1  11       78.78       84.19     14.44 o 
 -15   2  11      272.36      257.88     26.93 o 
 -14   2  11        0.39       -1.33      4.31 o 
 -13   2  11       66.23       77.41     10.84 o 
 -12   2  11        3.26        0.43      2.99 o 
 -11   2  11      155.99      162.67     12.29 o 
 -10   2  11      343.75      315.53     14.44 o 
  -9   2  11      559.98      603.45     22.87 o 
  -8   2  11       39.31       27.97      4.23 o 
  -7   2  11        1.65        1.03      2.21 o 
  -6   2  11      213.14      223.54     10.93 o 
  -5   2  11        0.65       -0.18      1.87 o 
  -4   2  11       85.53       77.48      4.67 o 
  -3   2  11       18.73       15.44      2.23 o 
  -2   2  11      114.86      116.34      4.86 o 
  -1   2  11       19.78       18.26      2.31 o 
   0   2  11      847.77      812.95     26.63 o 
   1   2  11       15.09        8.36      1.83 o 
   2   2  11      213.97      213.45      9.67 o 
   3   2  11      476.85      443.03     16.66 o 
   4   2  11      207.10      193.15      7.02 o 
   5   2  11      507.16      467.86     14.21 o 
   6   2  11       43.00       37.27      3.92 o 
   7   2  11       15.66       19.90      5.18 o 
   8   2  11      200.58      181.40     11.08 o 
   9   2  11       17.62       16.50      4.85 o 
  10   2  11       78.31       81.99     20.28 o 
  11   2  11        5.31        0.39      3.54 o 
  12   2  11        4.59        9.22      5.46 o 
  13   2  11       29.71       34.86      6.64 o 
  14   2  11        0.03        2.88      4.43 o 
 -14   3  11       18.24       11.78      7.74 o 
 -13   3  11        7.12        7.61      4.14 o 
 -12   3  11      112.97      127.30      9.51 o 
 -11   3  11        4.13        2.76      3.05 o 
 -10   3  11      132.84      150.43      9.88 o 
  -9   3  11       62.08       56.06      6.72 o 
  -8   3  11       50.29       49.36      5.87 o 
  -7   3  11      171.04      168.25     12.30 o 
  -6   3  11      581.20      616.66     23.29 o 
  -5   3  11      128.61      116.04      7.98 o 
  -4   3  11       96.90       78.85      4.28 o 
  -3   3  11       87.38       71.47      4.11 o 
  -2   3  11        1.23       -0.10      1.46 o 
  -1   3  11        3.83        1.60      1.40 o 
   0   3  11       99.65       98.41      4.59 o 
   1   3  11     1043.95     1044.67     37.13 o 
   2   3  11      770.19      724.17     28.09 o 
   3   3  11        1.68        1.48      2.50 o 
   4   3  11        1.18       -1.69      2.02 o 
   5   3  11      143.87      176.34      8.73 o 
   6   3  11      928.95      910.62     29.77 o 
   7   3  11        0.13       -1.30      3.08 o 
   8   3  11      167.83      180.55     14.81 o 
   9   3  11       30.77       21.27     12.38 o 
  10   3  11        7.27        1.11      5.24 o 
  11   3  11        2.74        3.90      5.28 o 
  12   3  11       52.93       83.05     15.79 o 
  13   3  11       59.38       77.63     11.81 o 
 -12   4  11       34.73       27.01     11.14 o 
 -11   4  11       13.79       10.22      5.03 o 
 -10   4  11        8.13        4.94      3.59 o 
  -9   4  11       22.94       32.94      5.41 o 
  -8   4  11       49.55       40.91     10.35 o 
  -7   4  11      164.75      159.90     14.56 o 
  -6   4  11      593.56      551.47     22.10 o 
  -5   4  11      674.50      690.37     26.19 o 
  -4   4  11      934.72      886.15     31.55 o 
  -3   4  11      220.85      245.91      8.65 o 
  -2   4  11        0.95        2.08      1.73 o 
  -1   4  11       11.62        7.84      2.65 o 
   0   4  11       10.13       10.84      3.03 o 
   1   4  11      265.12      276.48     12.67 o 
   2   4  11      108.00       85.80      9.76 o 
   3   4  11       77.53       80.11      5.16 o 
   4   4  11       12.50       20.61      3.27 o 
   5   4  11        2.68        0.20      2.14 o 
   6   4  11      697.23      663.55     20.84 o 
   7   4  11      303.25      290.91     16.00 o 
   8   4  11      214.28      186.12     12.07 o 
   9   4  11      155.13      165.69     17.67 o 
  10   4  11       61.77       68.58      8.48 o 
  11   4  11      101.67       85.86      9.49 o 
  12   4  11       32.28       36.52     13.62 o 
 -10   5  11        4.28        6.98      4.83 o 
  -9   5  11      190.65      221.04     22.91 o 
  -8   5  11       17.57       15.55      5.02 o 
  -7   5  11       30.27       32.59      5.49 o 
  -6   5  11      292.02      325.39     16.06 o 
  -5   5  11      160.46      149.72     10.19 o 
  -4   5  11       91.40      103.33      7.74 o 
  -3   5  11      116.07      119.51      7.55 o 
  -2   5  11      225.66      213.80     10.86 o 
  -1   5  11       14.09       10.98      3.45 o 
   0   5  11      221.82      217.38     14.08 o 
   1   5  11        6.32        1.00      2.92 o 
   2   5  11      109.50      101.71     10.05 o 
   3   5  11       10.22        6.53      3.35 o 
   4   5  11      392.27      372.06     20.18 o 
   5   5  11      194.03      190.50      9.32 o 
   6   5  11      128.49      138.46     13.75 o 
   7   5  11       89.49       96.72      7.32 o 
   8   5  11       25.08       23.86      8.00 o 
   9   5  11        8.90        7.32      5.06 o 
  10   5  11       65.54       57.28     14.44 o 
  -7   6  11       14.59       13.93      7.12 o 
  -6   6  11        3.57        4.95      5.57 o 
  -5   6  11      120.03      100.92     14.55 o 
  -4   6  11        5.81        2.79      5.26 o 
  -3   6  11      142.71      134.55      9.80 o 
  -2   6  11       18.14       23.39      4.30 o 
  -1   6  11        3.08        6.43      3.43 o 
   0   6  11       10.38        3.46      3.17 o 
   1   6  11        0.02        0.50      2.80 o 
   2   6  11      131.82      123.84      8.95 o 
   3   6  11       18.67       16.20      4.57 o 
   4   6  11        7.76        6.51      3.98 o 
   5   6  11       33.78       28.69      4.87 o 
   6   6  11       64.84       79.79     16.87 o 
   7   6  11      191.24      225.45     14.40 o 
 -15   0  12        2.68       13.62      8.67 o 
 -14   0  12       73.04       52.01     13.93 o 
 -13   0  12       95.84       72.13     14.55 o 
 -12   0  12        0.92       11.14      7.12 o 
 -11   0  12      278.87      251.99     25.08 o 
 -10   0  12      316.95      244.87     23.84 o 
  -9   0  12       36.75       52.94     11.14 o 
  -8   0  12      142.69      147.67     17.03 o 
  -7   0  12     1250.13     1243.96     47.82 o 
  -6   0  12      133.63      166.43      9.70 o 
  -5   0  12     2355.06     2284.24     83.80 o 
  -4   0  12      432.63      424.88     15.73 o 
  -3   0  12     1233.76     1263.23     41.50 o 
  -2   0  12       95.20      127.73      7.18 o 
  -1   0  12     1651.29     1665.57     54.58 o 
   0   0  12     1635.80     1779.71     58.50 o 
   1   0  12     1135.74     1253.45     43.03 o 
   2   0  12        0.08        1.56      3.79 o 
   3   0  12      874.94      825.48     30.90 o 
   4   0  12     3247.65     2791.55     76.10 o 
   5   0  12       46.34       60.86      8.81 o 
   6   0  12     2504.22     2235.75     84.23 o 
   7   0  12      504.73      437.15     29.05 o 
   8   0  12      135.86      130.59      9.53 o 
   9   0  12      139.10      130.87     11.51 o 
  10   0  12       35.50       40.44      7.12 o 
  11   0  12       36.78       24.69      8.67 o 
  12   0  12       59.08       69.27     10.75 o 
  13   0  12       28.46       19.81      8.36 o 
  14   0  12      112.86      133.12     17.34 o 
 -15   1  12        3.90        2.42      8.51 o 
 -14   1  12       27.52       54.95      9.74 o 
 -13   1  12      118.08      115.05     12.37 o 
 -12   1  12      114.59       96.98     11.16 o 
 -11   1  12      136.27      110.36     11.49 o 
 -10   1  12      136.62      147.86     12.80 o 
  -9   1  12       10.48       14.95      4.57 o 
  -8   1  12      990.99      929.06     31.93 o 
  -7   1  12      229.18      212.38     10.50 o 
  -6   1  12     1446.70     1379.64     44.79 o 
  -5   1  12      510.13      476.35     18.27 o 
  -4   1  12      530.31      524.02     13.23 o 
  -3   1  12       95.13      108.48      6.69 o 
  -2   1  12      488.54      502.42     17.12 o 
  -1   1  12      128.22      136.41      5.66 o 
   0   1  12      176.09      211.20      7.64 o 
   1   1  12      511.10      499.70     24.64 o 
   2   1  12       56.92       44.72      3.81 o 
   3   1  12     1455.12     1286.74     31.71 o 
   4   1  12       17.48        7.80      2.31 o 
   5   1  12      211.86      186.48      9.52 o 
   6   1  12      237.01      224.08      7.59 o 
   7   1  12      896.11      839.74     24.76 o 
   8   1  12       23.74       23.41      3.53 o 
   9   1  12     1196.42     1159.40     37.16 o 
  10   1  12        1.62        3.06      4.29 o 
  11   1  12       42.69       28.07      5.13 o 
  12   1  12      171.62      176.72     18.30 o 
  13   1  12        2.62        0.36      4.12 o 
  14   1  12      323.93      327.04     17.53 o 
 -14   2  12       31.38       42.63      9.04 o 
 -13   2  12       44.37       43.86      9.60 o 
 -12   2  12      137.30      134.74     13.11 o 
 -11   2  12       62.03       52.32      6.57 o 
 -10   2  12       19.42        7.17      3.86 o 
  -9   2  12       28.14       17.98      5.25 o 
  -8   2  12      568.88      506.26     20.03 o 
  -7   2  12      371.47      359.48     15.56 o 
  -6   2  12      156.40      148.25     12.56 o 
  -5   2  12      244.13      208.32     10.55 o 
  -4   2  12        0.82        1.90      1.34 o 
  -3   2  12       22.35       22.98      2.75 o 
  -2   2  12      352.86      357.63     10.44 o 
  -1   2  12      166.14      137.91      5.78 o 
   0   2  12      125.80      114.18      4.98 o 
   1   2  12      176.29      155.08      6.50 o 
   2   2  12      120.22      116.10      5.58 o 
   3   2  12      190.39      182.35      9.44 o 
   4   2  12      576.02      541.51     18.14 o 
   5   2  12        1.84        1.91      2.10 o 
   6   2  12      316.47      304.42     10.71 o 
   7   2  12        9.89       10.33      3.02 o 
   8   2  12       21.69       16.97      5.45 o 
   9   2  12      182.30      178.41     15.96 o 
  10   2  12      249.20      270.26     14.81 o 
  11   2  12      106.86      109.23      9.64 o 
  12   2  12       59.05       49.44     10.27 o 
  13   2  12       57.72       60.23      8.46 o 
 -13   3  12        4.98        5.02      3.96 o 
 -12   3  12       34.01       45.39      8.29 o 
 -11   3  12       20.43       18.35      4.65 o 
 -10   3  12        0.02       -0.11      2.80 o 
  -9   3  12       14.33       20.75      4.13 o 
  -8   3  12        3.99        3.55      3.00 o 
  -7   3  12        1.22        1.13      2.75 o 
  -6   3  12      452.26      442.02     21.68 o 
  -5   3  12      658.86      660.40     24.99 o 
  -4   3  12       96.38       89.97      4.81 o 
  -3   3  12       47.22       57.73      4.22 o 
  -2   3  12     1699.26     1570.11     37.84 o 
  -1   3  12        0.49        0.65      1.77 o 
   0   3  12       25.42       25.62      2.66 o 
   1   3  12        0.13        0.12      1.51 o 
   2   3  12      169.82      164.65      8.21 o 
   3   3  12      315.88      361.85     13.56 o 
   4   3  12      209.15      225.99     15.94 o 
   5   3  12       98.62       83.89      6.27 o 
   6   3  12       96.97      118.88      9.07 o 
   7   3  12       95.32       75.98      8.40 o 
   8   3  12        1.49        0.35      7.12 o 
   9   3  12       13.07       15.75      6.53 o 
  10   3  12        0.05       10.95      6.25 o 
  11   3  12       12.89       19.70      7.14 o 
  12   3  12        2.18       -0.31      5.57 o 
 -12   4  12       12.38       15.51      6.17 o 
 -11   4  12        7.01        2.91      3.67 o 
 -10   4  12       29.57       25.14      5.24 o 
  -9   4  12      419.02      423.26     18.94 o 
  -8   4  12      293.16      283.76     14.42 o 
  -7   4  12       46.77       45.82      6.24 o 
  -6   4  12       92.47      107.80      8.59 o 
  -5   4  12       32.81       23.58      4.90 o 
  -4   4  12       16.87       12.77      2.75 o 
  -3   4  12      158.83      170.77      8.15 o 
  -2   4  12      116.67      112.93      5.76 o 
  -1   4  12       27.85       24.24      4.40 o 
   0   4  12        5.86        3.28      2.30 o 
   1   4  12      254.75      225.84     11.72 o 
   2   4  12      148.10      128.29     11.10 o 
   3   4  12       19.77       23.41      3.88 o 
   4   4  12      259.91      239.58     13.96 o 
   5   4  12       29.60       30.32      4.23 o 
   6   4  12       51.05       43.15      4.96 o 
   7   4  12      104.16       99.24     10.32 o 
   8   4  12       68.86       65.69      9.74 o 
   9   4  12       43.85       46.16      9.22 o 
  10   4  12       40.98       38.57      8.69 o 
  11   4  12        0.56       12.71      7.14 o 
 -10   5  12        5.99        2.08      4.23 o 
  -9   5  12       62.53       64.11      8.94 o 
  -8   5  12       42.77       26.79      6.24 o 
  -7   5  12       33.68       33.25      5.81 o 
  -6   5  12      101.73      127.19      9.71 o 
  -5   5  12      157.14      159.00     12.74 o 
  -4   5  12      150.89      157.63      9.88 o 
  -3   5  12        1.00        1.29      2.65 o 
  -2   5  12       70.24       67.89      6.17 o 
  -1   5  12      266.13      232.29     11.91 o 
   0   5  12      177.29      157.98      8.52 o 
   1   5  12       19.35       16.31      4.13 o 
   2   5  12        1.75        2.17      2.78 o 
   3   5  12       11.45       11.20      3.86 o 
   4   5  12       35.02       27.42      5.74 o 
   5   5  12      228.43      215.23     10.84 o 
   6   5  12      182.99      177.20     12.98 o 
   7   5  12       36.96       35.61      5.98 o 
   8   5  12        1.87        1.01      3.84 o 
   9   5  12       73.54       82.29     17.43 o 
  -6   6  12       94.48       88.23     13.93 o 
  -5   6  12       35.92       20.43      8.05 o 
  -4   6  12       59.68       46.95      9.28 o 
  -3   6  12       94.81       98.02      8.52 o 
  -2   6  12        6.34       13.46      4.39 o 
  -1   6  12      132.19      133.92     17.43 o 
   0   6  12        0.07       -0.01      4.07 o 
   1   6  12       85.45       83.64     17.09 o 
   2   6  12       41.71       30.52      9.75 o 
   3   6  12       98.85       90.24     11.61 o 
   4   6  12      143.80      143.38     14.70 o 
   5   6  12       56.76       56.32     10.07 o 
 -14   1  13       81.71       71.89     10.92 o 
 -13   1  13       86.86       99.06     12.26 o 
 -12   1  13        1.26        3.25      5.73 o 
 -11   1  13       10.67       10.70      5.11 o 
 -10   1  13       17.69        7.08      4.80 o 
  -9   1  13       41.94       45.32      8.09 o 
  -8   1  13      443.09      434.24     17.67 o 
  -7   1  13      293.56      285.86     13.02 o 
  -6   1  13       79.28       59.09      5.75 o 
  -5   1  13      162.36      153.79      8.76 o 
  -4   1  13       22.12       20.77      1.92 o 
  -3   1  13      253.26      263.51      8.09 o 
  -2   1  13      206.16      228.97      8.20 o 
  -1   1  13       89.53       95.04      4.87 o 
   0   1  13      655.93      679.79     18.11 o 
   1   1  13     1115.71     1098.34     36.88 o 
   2   1  13      243.83      239.30     10.04 o 
   3   1  13        6.97        4.00      2.55 o 
   4   1  13       40.44       29.04      3.45 o 
   5   1  13      575.84      521.65     13.44 o 
   6   1  13        0.29        2.06      2.02 o 
   7   1  13      575.43      589.70     18.18 o 
   8   1  13      258.96      241.14      9.65 o 
   9   1  13      108.11      104.09     13.90 o 
  10   1  13      345.37      346.23     20.74 o 
  11   1  13       18.41        7.15      4.52 o 
  12   1  13        0.82        0.03      3.82 o 
  13   1  13       10.62       24.01      6.15 o 
 -14   2  13      131.54      122.68     27.09 o 
 -13   2  13       23.29       28.91     18.26 o 
 -12   2  13        0.23       -4.01      4.01 o 
 -11   2  13      200.53      203.28     16.20 o 
 -10   2  13       89.35       99.62      8.81 o 
  -9   2  13      240.90      213.59     15.91 o 
  -8   2  13      100.55      108.61     10.37 o 
  -7   2  13      280.03      285.48     17.82 o 
  -6   2  13       80.28       79.84     11.32 o 
  -5   2  13      609.72      605.26     36.42 o 
  -4   2  13      188.63      192.32      7.47 o 
  -3   2  13     2613.54     2613.23     73.99 o 
  -2   2  13     1017.59     1021.72     24.98 o 
  -1   2  13      118.74      116.78     10.07 o 
   0   2  13      305.54      291.88     11.73 o 
   1   2  13        5.82        2.82      1.95 o 
   2   2  13      132.35      138.19      6.73 o 
   3   2  13      793.66      774.59     33.64 o 
   4   2  13      481.59      462.90     20.87 o 
   5   2  13      130.28      119.12      8.50 o 
   6   2  13      117.71      123.72      6.12 o 
   7   2  13      146.82      144.10      7.75 o 
   8   2  13      486.80      476.88     17.44 o 
   9   2  13        0.15       -3.43      3.43 o 
  10   2  13      241.93      256.25     14.49 o 
  11   2  13      438.11      444.56     38.75 o 
  12   2  13      100.49       83.29      9.17 o 
  13   2  13      100.02      100.57     10.14 o 
 -13   3  13       92.85       74.60     11.05 o 
 -12   3  13        3.00        2.16      3.69 o 
 -11   3  13       55.56       64.21      7.33 o 
 -10   3  13       17.58        4.39      3.37 o 
  -9   3  13      113.64       96.06     11.29 o 
  -8   3  13      274.16      268.69     14.96 o 
  -7   3  13        2.09        1.41      2.92 o 
  -6   3  13      960.09      960.12     60.08 o 
  -5   3  13     1137.10     1074.16     43.90 o 
  -4   3  13      719.67      735.08     21.20 o 
  -3   3  13      266.95      267.88      9.29 o 
  -2   3  13       68.31       67.19      4.45 o 
  -1   3  13        2.15        1.84      1.88 o 
   0   3  13     1144.92     1097.20     37.75 o 
   1   3  13        0.65        0.00      1.63 o 
   2   3  13      547.07      510.26     23.56 o 
   3   3  13      183.87      175.28      9.95 o 
   4   3  13       57.08       58.43      4.80 o 
   5   3  13      107.90       87.91      6.68 o 
   6   3  13      692.63      676.40     35.48 o 
   7   3  13      510.31      479.71     34.76 o 
   8   3  13      191.06      205.48     16.83 o 
   9   3  13       18.53       18.35     13.31 o 
  10   3  13       85.83       90.44     17.49 o 
  11   3  13      108.88      130.15     18.05 o 
  12   3  13        4.89        6.49      5.04 o 
 -11   4  13       70.89       51.69      7.20 o 
 -10   4  13       20.45       21.69      5.76 o 
  -9   4  13      233.83      210.52     14.66 o 
  -8   4  13      279.08      277.67     14.74 o 
  -7   4  13       39.75       36.92      5.85 o 
  -6   4  13      217.78      200.32     12.03 o 
  -5   4  13       34.22       15.12      4.26 o 
  -4   4  13        0.15        2.85      2.21 o 
  -3   4  13      683.01      670.71     18.60 o 
  -2   4  13        6.66        7.90      2.41 o 
  -1   4  13      230.49      228.90     13.91 o 
   0   4  13       69.60       61.89      7.98 o 
   1   4  13      373.08      348.53     18.43 o 
   2   4  13      111.79       98.88     11.19 o 
   3   4  13      346.68      306.79     22.48 o 
   4   4  13       15.17       13.90      3.94 o 
   5   4  13      630.19      572.57     22.19 o 
   6   4  13       10.14       11.34      4.21 o 
   7   4  13      397.41      334.68     18.54 o 
   8   4  13      272.74      279.90     16.96 o 
   9   4  13       11.60       16.62     13.62 o 
  10   4  13       62.37       58.32     10.44 o 
  -9   5  13      199.08      174.29     14.02 o 
  -8   5  13       16.36       15.89      5.08 o 
  -7   5  13        2.37        1.57      3.57 o 
  -6   5  13       74.98       64.18     11.55 o 
  -5   5  13       19.41       20.77      6.52 o 
  -4   5  13      341.81      345.18     39.32 o 
  -3   5  13        1.21        0.31      2.83 o 
  -2   5  13       77.19       87.40     13.12 o 
  -1   5  13       44.33       35.99      6.28 o 
   0   5  13      136.46      130.47     11.71 o 
   1   5  13      104.33       98.11      8.80 o 
   2   5  13      249.03      227.19     22.78 o 
   3   5  13        0.31        0.23      2.68 o 
   4   5  13       90.50       91.48      7.96 o 
   5   5  13        0.50        5.87      3.53 o 
   6   5  13      186.92      214.28     13.59 o 
   7   5  13       27.35       54.25     12.33 o 
   8   5  13      193.88      197.55     17.30 o 
  -5   6  13       10.18       13.00      7.12 o 
  -4   6  13       47.42       41.07      8.92 o 
  -3   6  13      168.04      146.76     14.81 o 
  -2   6  13      125.64      148.61     10.91 o 
  -1   6  13       54.12       49.29     11.73 o 
   0   6  13        0.43        4.02      4.98 o 
   1   6  13       14.22        6.69      5.42 o 
   2   6  13       21.29       21.15      7.13 o 
   3   6  13       13.14        7.67     11.30 o 
   4   6  13       97.02      105.05     12.94 o 
 -14   0  14        7.31        8.98      8.36 o 
 -13   0  14      292.94      257.57     27.55 o 
 -12   0  14       13.66        0.62      5.57 o 
 -11   0  14      482.20      567.76     43.34 o 
 -10   0  14      448.02      412.04     34.05 o 
  -9   0  14      188.04      199.37     21.98 o 
  -8   0  14       30.02       45.82     11.45 o 
  -7   0  14     2227.92     2142.87    125.38 o 
  -6   0  14     1968.59     1900.48    112.69 o 
  -5   0  14      364.39      351.19     17.12 o 
  -4   0  14      355.95      340.07     13.84 o 
  -3   0  14       46.31       42.82      7.57 o 
  -2   0  14     2780.21     2836.24     89.51 o 
  -1   0  14      119.71      100.33      7.42 o 
   0   0  14      243.42      251.47     14.79 o 
   1   0  14      191.59      223.04     21.41 o 
   2   0  14      256.72      222.28     21.60 o 
   3   0  14      216.85      226.28     13.08 o 
   4   0  14     3195.49     2739.81     84.03 o 
   5   0  14       77.80       90.01      8.24 o 
   6   0  14       42.84       43.17      5.80 o 
   7   0  14       11.39       12.98      4.49 o 
   8   0  14      210.29      207.57     26.01 o 
   9   0  14      498.84      441.43     58.82 o 
  10   0  14       16.07       18.20      6.65 o 
  11   0  14      203.69      205.49     21.52 o 
  12   0  14        0.02       -1.55      5.88 o 
  13   0  14       96.33       85.44     14.86 o 
 -14   1  14       83.56       77.79     11.70 o 
 -13   1  14       79.48      100.47     12.69 o 
 -12   1  14      600.69      591.60     45.51 o 
 -11   1  14      141.18      134.85     13.55 o 
 -10   1  14      261.73      284.54     57.74 o 
  -9   1  14       13.88        8.51      4.82 o 
  -8   1  14       90.20      104.10     11.33 o 
  -7   1  14      564.86      496.22     19.77 o 
  -6   1  14        3.94        2.64      2.51 o 
  -5   1  14     1164.45     1181.46     39.76 o 
  -4   1  14      319.26      305.64     10.39 o 
  -3   1  14      465.90      527.90     14.07 o 
  -2   1  14        3.95        8.64      2.12 o 
  -1   1  14     1038.88     1056.89     26.15 o 
   0   1  14      316.01      342.37     12.90 o 
   1   1  14     1888.17     1820.22     45.91 o 
   2   1  14      365.95      308.51     11.49 o 
   3   1  14        0.16       -1.18      2.01 o 
   4   1  14        1.90        2.01      2.31 o 
   5   1  14       55.44       41.40      4.06 o 
   6   1  14      817.50      762.38     20.28 o 
   7   1  14      485.57      437.57     13.78 o 
   8   1  14       75.13       66.73     14.08 o 
   9   1  14        6.66        3.09      3.71 o 
  10   1  14       86.20      105.17      9.30 o 
  11   1  14      308.56      310.22     16.32 o 
  12   1  14       77.41       79.16      8.94 o 
  13   1  14       17.77        8.70      6.28 o 
 -13   2  14      135.92      113.14     14.55 o 
 -12   2  14       12.93        8.70      5.68 o 
 -11   2  14       29.33       24.69      7.21 o 
 -10   2  14      175.38      165.50     16.41 o 
  -9   2  14        0.32        0.69      2.56 o 
  -8   2  14      105.90      110.29      8.43 o 
  -7   2  14      133.74      128.51     14.22 o 
  -6   2  14      216.33      212.25     11.58 o 
  -5   2  14      131.21      136.08     16.02 o 
  -4   2  14      501.17      516.86     15.78 o 
  -3   2  14       13.48        4.56      2.07 o 
  -2   2  14     1609.64     1660.28     48.42 o 
  -1   2  14      546.58      494.36     14.22 o 
   0   2  14       14.81        8.52      2.19 o 
   1   2  14      197.84      192.96      7.23 o 
   2   2  14        4.79        2.78      1.84 o 
   3   2  14      119.62      113.72      5.77 o 
   4   2  14      255.20      230.85      8.52 o 
   5   2  14      354.57      359.33     13.86 o 
   6   2  14      193.11      195.77      8.68 o 
   7   2  14       23.92       17.18      3.76 o 
   8   2  14       46.02       41.93      5.64 o 
   9   2  14      299.73      305.71     15.76 o 
  10   2  14       57.51       41.64      6.84 o 
  11   2  14       15.06       10.11      4.75 o 
  12   2  14        2.47        9.66      7.82 o 
 -12   3  14       11.39        8.98      5.95 o 
 -11   3  14      133.98      147.46     15.20 o 
 -10   3  14       59.02       56.73      6.98 o 
  -9   3  14      100.47       99.79      8.61 o 
  -8   3  14      248.42      224.97     13.62 o 
  -7   3  14      163.04      166.05     16.23 o 
  -6   3  14       59.85       64.24     10.76 o 
  -5   3  14      172.79      184.99     11.30 o 
  -4   3  14      478.12      458.97     16.05 o 
  -3   3  14      126.86      106.08      6.50 o 
  -2   3  14      108.63       92.63      6.77 o 
  -1   3  14       47.06       53.24      5.10 o 
   0   3  14        2.00        5.43      2.18 o 
   1   3  14        0.20        0.77      2.07 o 
   2   3  14        1.93        2.05      1.98 o 
   3   3  14      101.88      107.70      9.35 o 
   4   3  14       56.25       42.38      4.61 o 
   5   3  14      321.48      314.98     15.46 o 
   6   3  14       16.12        5.74      3.30 o 
   7   3  14        8.11        1.02      3.49 o 
   8   3  14        0.08        1.61      3.70 o 
   9   3  14        0.45        1.13      3.99 o 
  10   3  14        9.62        0.85      4.09 o 
  11   3  14       51.75       52.00      8.83 o 
 -11   4  14      157.37      155.67     11.50 o 
 -10   4  14       19.70       19.78      5.24 o 
  -9   4  14       30.25       33.81      6.09 o 
  -8   4  14      173.18      155.87     11.35 o 
  -7   4  14       51.28       50.50      6.81 o 
  -6   4  14        5.12        5.22      4.97 o 
  -5   4  14        2.62        2.74      3.40 o 
  -4   4  14        3.10        6.43      2.57 o 
  -3   4  14        1.04        0.22      2.06 o 
  -2   4  14      123.13      126.15     12.49 o 
  -1   4  14       36.52       43.77      7.19 o 
   0   4  14        7.90        2.82      2.57 o 
   1   4  14        3.13        8.30      2.95 o 
   2   4  14       61.17       53.25     13.45 o 
   3   4  14      121.17      132.89     12.79 o 
   4   4  14       36.42       48.93      6.08 o 
   5   4  14        0.23        0.97      3.13 o 
   6   4  14      145.98      133.39     12.20 o 
   7   4  14       59.70       62.45      8.74 o 
   8   4  14       12.97       15.25      5.67 o 
   9   4  14       28.05       32.06      8.71 o 
  -8   5  14        0.03       -0.92      3.78 o 
  -7   5  14       51.74       70.87      8.13 o 
  -6   5  14       11.40        8.47     10.22 o 
  -5   5  14       82.35       75.75     11.92 o 
  -4   5  14        0.98       -3.95      3.95 o 
  -3   5  14       75.83       76.56     11.19 o 
  -2   5  14        0.08        3.26      2.92 o 
  -1   5  14       71.92       74.06      6.81 o 
   0   5  14       80.51       81.70      8.04 o 
   1   5  14       80.22       70.68      9.81 o 
   2   5  14       22.03       16.77      4.45 o 
   3   5  14       67.38       60.07      8.27 o 
   4   5  14      196.29      173.53     20.46 o 
   5   5  14        4.18       -2.12      3.48 o 
   6   5  14       88.24       96.91     12.77 o 
   7   5  14        2.21        3.06      3.98 o 
  -3   6  14       17.65       13.76      6.49 o 
  -2   6  14      144.07      120.33     14.01 o 
  -1   6  14        7.34        3.39      5.05 o 
   0   6  14       59.17       68.99     10.76 o 
   1   6  14       44.08       56.70     27.40 o 
   2   6  14        9.96       14.67      6.65 o 
 -13   1  15       25.82       14.49      6.52 o 
 -12   1  15        2.70        1.68      4.70 o 
 -11   1  15        1.62        0.19      4.52 o 
 -10   1  15        8.97        9.48      5.64 o 
  -9   1  15       96.64       62.89     16.10 o 
  -8   1  15       83.64       89.16     10.84 o 
  -7   1  15       97.77       86.49      9.46 o 
  -6   1  15        0.97        1.82      3.15 o 
  -5   1  15      412.38      369.56     17.97 o 
  -4   1  15      423.04      437.49     15.48 o 
  -3   1  15       15.87       12.78      2.55 o 
  -2   1  15      140.43      183.17      7.12 o 
  -1   1  15      110.45      121.95      5.86 o 
   0   1  15       76.52       83.65      5.13 o 
   1   1  15       50.37       55.57      4.48 o 
   2   1  15        4.50        3.53      2.24 o 
   3   1  15      345.38      332.31     13.82 o 
   4   1  15      205.17      199.03      9.89 o 
   5   1  15      382.91      357.26     10.81 o 
   6   1  15       35.48       40.07      4.31 o 
   7   1  15      102.94      100.50      7.04 o 
   8   1  15      146.92      136.22     23.13 o 
   9   1  15        2.03        4.36      4.15 o 
  10   1  15        6.67        4.70      4.66 o 
  11   1  15       32.17       33.52      6.71 o 
  12   1  15        0.02       -2.96      4.28 o 
 -13   2  15       11.30       21.36     10.84 o 
 -12   2  15        3.00        6.98      7.58 o 
 -11   2  15       80.46       80.85     11.60 o 
 -10   2  15       61.29       87.65     11.70 o 
  -9   2  15      224.17      209.22     12.00 o 
  -8   2  15        4.53        3.93      3.27 o 
  -7   2  15       20.00       13.33      3.93 o 
  -6   2  15       22.86       34.19      5.08 o 
  -5   2  15      347.68      369.68     16.72 o 
  -4   2  15        5.59        6.38      2.09 o 
  -3   2  15      590.78      569.72     17.86 o 
  -2   2  15       31.92       37.27      3.99 o 
  -1   2  15        9.64        5.08      2.51 o 
   0   2  15        4.38        0.49      1.81 o 
   1   2  15        9.26        8.73      2.48 o 
   2   2  15      303.23      282.69     14.01 o 
   3   2  15       83.58       92.46      8.19 o 
   4   2  15      148.36      150.25     16.20 o 
   5   2  15       19.86       17.49      3.89 o 
   6   2  15        0.49        2.14      2.68 o 
   7   2  15        0.97       -1.51      3.12 o 
   8   2  15      248.47      247.89     12.19 o 
   9   2  15        0.24        5.05      4.22 o 
  10   2  15      262.75      278.62     15.63 o 
  11   2  15       74.58       85.68      9.10 o 
 -11   3  15       26.24       20.85     11.14 o 
 -10   3  15       29.97       19.93      7.85 o 
  -9   3  15       21.77       25.19      7.56 o 
  -8   3  15      408.29      415.08     18.91 o 
  -7   3  15        1.86        0.31      3.19 o 
  -6   3  15      100.09       98.55      8.52 o 
  -5   3  15        5.79        7.58      3.40 o 
  -4   3  15      108.25      109.62      6.88 o 
  -3   3  15      373.22      395.30     13.24 o 
  -2   3  15       40.12       41.60      4.02 o 
  -1   3  15      176.72      186.74      9.74 o 
   0   3  15      294.69      289.19     17.06 o 
   1   3  15      152.16      154.55      8.50 o 
   2   3  15       54.44       43.19      6.83 o 
   3   3  15       45.54       36.48      4.58 o 
   4   3  15        9.30       11.06      3.38 o 
   5   3  15      101.75      111.09     13.74 o 
   6   3  15       38.13       40.78      4.94 o 
   7   3  15      308.31      321.20     19.35 o 
   8   3  15        7.86        4.89      5.17 o 
   9   3  15       18.64       12.74      5.24 o 
  10   3  15       43.90       48.81      7.83 o 
 -10   4  15       51.92       57.23      7.67 o 
  -9   4  15       97.80      108.32      9.66 o 
  -8   4  15        2.82        3.22      3.90 o 
  -7   4  15       22.09       22.44      5.63 o 
  -6   4  15      128.02      129.45     10.19 o 
  -5   4  15       34.63       42.12      6.53 o 
  -4   4  15      230.50      246.37     11.39 o 
  -3   4  15      101.57      112.32      8.60 o 
  -2   4  15       63.35       67.64      5.68 o 
  -1   4  15      149.93      146.46      8.29 o 
   0   4  15       11.72       20.81      4.43 o 
   1   4  15      228.41      204.84     27.17 o 
   2   4  15      285.87      278.28     18.63 o 
   3   4  15        3.31        6.13      3.93 o 
   4   4  15       28.52       28.92      4.52 o 
   5   4  15        3.12        4.48      3.13 o 
   6   4  15       80.22       76.74      6.62 o 
   7   4  15      346.48      328.48     31.59 o 
   8   4  15        7.03       11.71      4.58 o 
   9   4  15      161.14      179.49     12.82 o 
  -7   5  15       88.25      110.00     10.13 o 
  -6   5  15       78.57       84.30     11.48 o 
  -5   5  15      149.37      159.58     14.95 o 
  -4   5  15      144.73      167.91     15.52 o 
  -3   5  15      239.88      273.40     16.28 o 
  -2   5  15       22.70       23.13      4.96 o 
  -1   5  15      180.24      192.45     13.63 o 
   0   5  15        0.01       -0.86      2.87 o 
   1   5  15        0.72       -3.77      3.77 o 
   2   5  15        0.34        0.00      3.89 o 
   3   5  15        8.80       17.51      7.74 o 
   4   5  15        1.96        5.20      9.91 o 
   5   5  15        0.14       -3.56      3.56 o 
   6   5  15        5.37        6.65      8.67 o 
 -13   0  16      147.91      108.97     19.50 o 
 -12   0  16      350.35      349.20     34.36 o 
 -11   0  16       24.00        9.91      8.36 o 
 -10   0  16      170.39      165.93     21.98 o 
  -9   0  16       91.60       65.01     14.55 o 
  -8   0  16       20.92       34.67     10.84 o 
  -7   0  16       45.40       38.08     11.45 o 
  -6   0  16      283.66      226.92     25.08 o 
  -5   0  16     1538.41     1429.92     90.09 o 
  -4   0  16      512.90      632.21     23.34 o 
  -3   0  16       24.65       33.63      4.32 o 
  -2   0  16      182.95      163.61     11.20 o 
  -1   0  16       43.48       45.27      7.13 o 
   0   0  16       29.83       38.17      7.06 o 
   1   0  16       27.22       20.76      7.00 o 
   2   0  16      320.50      261.10     14.47 o 
   3   0  16       92.13       74.73      8.00 o 
   4   0  16       42.45       47.13      5.99 o 
   5   0  16       86.53       87.80     13.83 o 
   6   0  16      479.61      439.18     35.88 o 
   7   0  16        0.79        5.49      5.73 o 
   8   0  16      685.05      692.93     63.62 o 
   9   0  16        0.72        5.66      7.43 o 
  10   0  16      391.24      389.68     24.73 o 
  11   0  16        1.83        7.43      7.74 o 
 -12   1  16        3.32       -0.99      5.24 o 
 -11   1  16       64.48       77.68     11.45 o 
 -10   1  16       11.82       17.34      6.57 o 
  -9   1  16       24.08       16.96      5.90 o 
  -8   1  16        0.76        8.57      5.14 o 
  -7   1  16       33.64       24.44      8.36 o 
  -6   1  16        0.96       -2.25      2.25 o 
  -5   1  16       17.71       20.28      4.28 o 
  -4   1  16      184.80      195.59      8.02 o 
  -3   1  16      280.25      302.64     12.00 o 
  -2   1  16      205.57      189.99      7.42 o 
  -1   1  16      113.23       95.11      5.37 o 
   0   1  16       92.27       96.82      5.62 o 
   1   1  16       81.86      112.68      6.39 o 
   2   1  16      305.58      289.82     10.00 o 
   3   1  16        0.78        1.54      2.42 o 
   4   1  16        6.76        8.16      3.23 o 
   5   1  16      205.23      209.59     14.30 o 
   6   1  16       53.75       50.56      5.44 o 
   7   1  16      494.20      481.76     24.10 o 
   8   1  16      153.30      138.96     13.58 o 
   9   1  16      248.83      245.26     24.39 o 
  10   1  16       16.92       14.69      7.12 o 
  11   1  16      162.24      179.22     12.79 o 
 -12   2  16        0.21       -4.82      4.82 o 
 -11   2  16       14.48        5.11      5.46 o 
 -10   2  16        9.12       13.97      6.67 o 
  -9   2  16        2.30        6.79      5.28 o 
  -8   2  16       22.92       32.85      5.48 o 
  -7   2  16        8.08       12.71      4.88 o 
  -6   2  16        0.76        0.87      2.81 o 
  -5   2  16        3.08        5.67      3.37 o 
  -4   2  16       27.13       25.92      3.11 o 
  -3   2  16       13.06        9.19      2.56 o 
  -2   2  16        1.03        0.14      1.97 o 
  -1   2  16       95.92       88.32      6.62 o 
   0   2  16      320.26      311.87     10.08 o 
   1   2  16      105.13       89.19      5.24 o 
   2   2  16       68.94       91.10      5.83 o 
   3   2  16       26.73       20.27      4.04 o 
   4   2  16      373.47      373.25     26.30 o 
   5   2  16      386.79      344.62     22.05 o 
   6   2  16       55.74       76.35      6.64 o 
   7   2  16       55.50       52.16      9.03 o 
   8   2  16        7.05        5.27      4.47 o 
   9   2  16        3.90        7.09      8.68 o 
  10   2  16      154.09      165.38     12.22 o 
 -11   3  16      142.58      114.99     17.80 o 
 -10   3  16        8.47        3.86      4.41 o 
  -9   3  16        0.36        0.22      3.36 o 
  -8   3  16        2.79        2.94      3.56 o 
  -7   3  16        6.42        2.34      3.79 o 
  -6   3  16       13.86       10.65      4.92 o 
  -5   3  16        1.69        1.58      3.21 o 
  -4   3  16        1.47        0.72      2.35 o 
  -3   3  16       38.29       35.94      3.77 o 
  -2   3  16        2.24        4.59      2.35 o 
  -1   3  16      139.71      148.75      8.04 o 
   0   3  16       75.46       64.10      6.33 o 
   1   3  16       50.89       54.33      7.95 o 
   2   3  16       16.47       16.34      3.71 o 
   3   3  16      125.05      142.19     16.01 o 
   4   3  16       12.64        7.99      3.25 o 
   5   3  16        4.83        2.84      3.19 o 
   6   3  16        0.89        1.60      2.94 o 
   7   3  16        7.78        8.52      4.37 o 
   8   3  16      119.44      124.00     10.47 o 
   9   3  16       48.74       51.28      9.00 o 
  -9   4  16       84.78       92.93      9.50 o 
  -8   4  16        9.54        5.11      4.25 o 
  -7   4  16       19.92       24.34      5.60 o 
  -6   4  16       70.59       84.38     15.29 o 
  -5   4  16       71.43       84.02      8.68 o 
  -4   4  16       59.78       39.56      6.71 o 
  -3   4  16       26.02       22.31      4.70 o 
  -2   4  16        3.19        3.60      3.93 o 
  -1   4  16        0.36        2.14      2.88 o 
   0   4  16       19.31       22.24      5.00 o 
   1   4  16        1.74       -1.13      2.92 o 
   2   4  16       40.43       42.21      5.94 o 
   3   4  16       63.74       54.96     10.15 o 
   4   4  16       28.64       24.74      5.41 o 
   5   4  16      149.03      162.62     17.50 o 
   6   4  16       51.72       64.24      6.40 o 
   7   4  16        1.79       12.26      4.19 o 
  -5   5  16        5.34        4.18      5.29 o 
  -4   5  16       90.02      106.95     30.49 o 
  -3   5  16       20.13       19.29      4.86 o 
  -2   5  16       20.44       18.70      4.53 o 
  -1   5  16       15.14       13.45      5.05 o 
   0   5  16       19.70       18.63     13.93 o 
   1   5  16        0.98        7.60      5.03 o 
   2   5  16       54.40       73.23     13.00 o 
   3   5  16        5.26        7.78      6.19 o 
   4   5  16       22.55       17.12      8.05 o 
 -12   1  17      112.50      105.26     14.01 o 
 -11   1  17       22.41       30.86      9.29 o 
 -10   1  17       72.78       63.52     12.54 o 
  -9   1  17       12.39       11.59      5.80 o 
  -8   1  17        8.56        5.93      5.26 o 
  -7   1  17       35.82       45.84      9.26 o 
  -6   1  17        1.17        0.88      4.46 o 
  -5   1  17        2.81        1.11      2.94 o 
  -4   1  17       11.95       12.41      2.70 o 
  -3   1  17       76.51       90.30      5.74 o 
  -2   1  17      653.50      713.41     22.01 o 
  -1   1  17       29.26       31.14      3.58 o 
   0   1  17       70.77       78.36      5.27 o 
   1   1  17       42.34       50.29      4.64 o 
   2   1  17       43.14       44.30      5.65 o 
   3   1  17       10.86       13.35      3.65 o 
   4   1  17       25.91       27.50      4.22 o 
   5   1  17       93.00       79.31      6.38 o 
   6   1  17       40.51       35.91      4.98 o 
   7   1  17        3.01       -2.47      4.29 o 
   8   1  17        3.41        1.95      3.96 o 
   9   1  17        1.37        3.88      4.34 o 
  10   1  17        0.31        0.12      4.55 o 
 -11   2  17        0.78       -2.00      5.33 o 
 -10   2  17        6.28        8.01      6.56 o 
  -9   2  17      146.34      131.96     24.15 o 
  -8   2  17       40.85       37.65      9.22 o 
  -7   2  17       66.40       64.47     10.23 o 
  -6   2  17       45.59       40.71      5.99 o 
  -5   2  17       64.18       62.92     12.39 o 
  -4   2  17        5.74        6.48      2.71 o 
  -3   2  17       60.91       60.74      6.69 o 
  -2   2  17      118.85      140.60      7.67 o 
  -1   2  17      313.36      324.58     18.53 o 
   0   2  17        2.16       -1.71      2.40 o 
   1   2  17      185.49      190.91      8.38 o 
   2   2  17      151.56      149.01      7.56 o 
   3   2  17      245.34      238.25     23.21 o 
   4   2  17       88.78       77.98      6.66 o 
   5   2  17       12.25        4.28      3.21 o 
   6   2  17        1.20        4.13      3.39 o 
   7   2  17        2.30       -2.72      3.63 o 
   8   2  17       62.07       73.97     14.37 o 
   9   2  17       11.46        5.53      4.71 o 
  10   2  17       43.75       57.47      8.76 o 
 -10   3  17       25.91       30.65     13.31 o 
  -9   3  17        6.98        6.92      5.01 o 
  -8   3  17       95.69      117.05     10.09 o 
  -7   3  17       30.68       41.71      6.66 o 
  -6   3  17      432.32      499.49     22.26 o 
  -5   3  17       95.80      108.32      9.53 o 
  -4   3  17      113.09      106.82      7.14 o 
  -3   3  17       31.50       42.93      4.42 o 
  -2   3  17      251.29      282.97     11.89 o 
  -1   3  17        9.53        9.80      3.30 o 
   0   3  17      105.95      133.70     16.75 o 
   1   3  17       21.03       27.94      6.52 o 
   2   3  17      148.22      158.13     16.96 o 
   3   3  17        1.16        0.69      2.75 o 
   4   3  17      102.12       91.92      8.02 o 
   5   3  17        8.87        7.93      3.73 o 
   6   3  17       94.96       79.88      7.00 o 
   7   3  17       73.88       69.52      6.85 o 
   8   3  17      104.43      125.57     10.83 o 
  -7   4  17        3.20        1.84      4.20 o 
  -6   4  17       10.05       12.15      5.71 o 
  -5   4  17      316.04      345.66     18.03 o 
  -4   4  17       34.89       59.41     11.45 o 
  -3   4  17      527.93      603.42     33.70 o 
  -2   4  17      158.37      187.90     10.74 o 
  -1   4  17      152.29      157.58     10.11 o 
   0   4  17       75.76       94.25      9.38 o 
   1   4  17       60.08       36.60      5.74 o 
   2   4  17       18.67       16.13      4.61 o 
   3   4  17       94.82       95.20     13.90 o 
   4   4  17       57.10       49.11     13.00 o 
   5   4  17      165.62      181.66     53.40 o 
   6   4  17       16.43       16.69      5.41 o 
  -2   5  17      179.85      186.94     19.81 o 
  -1   5  17       20.10       16.99     15.48 o 
   0   5  17      120.87      135.34     20.12 o 
   1   5  17       53.77       41.75      9.13 o 
 -11   0  18      130.51      134.05     21.98 o 
 -10   0  18      302.34      264.07     29.72 o 
  -9   0  18        9.23       10.53      7.74 o 
  -8   0  18      185.67      134.05     21.05 o 
  -7   0  18      206.83      212.37     25.69 o 
  -6   0  18      193.42      141.48     21.36 o 
  -5   0  18      207.75      209.89     25.69 o 
  -4   0  18      166.27      196.01     24.15 o 
  -3   0  18      242.53      281.39     18.59 o 
  -2   0  18      399.92      479.52     21.38 o 
  -1   0  18       46.42       57.62      6.46 o 
   0   0  18      372.54      434.56     25.74 o 
   1   0  18      231.98      243.89     23.29 o 
   2   0  18      357.45      364.59     18.37 o 
   3   0  18        9.12       20.88      5.55 o 
   4   0  18       81.78       87.59     20.21 o 
   5   0  18        3.47        4.33      4.73 o 
   6   0  18      225.40      206.93     14.47 o 
   7   0  18      728.89      639.52     28.76 o 
   8   0  18       11.73       13.50      6.53 o 
   9   0  18      465.51      426.90     31.89 o 
 -11   1  18        3.27        6.16      6.10 o 
 -10   1  18      185.26      227.57     19.69 o 
  -9   1  18       22.16       22.76      7.72 o 
  -8   1  18        2.70       -2.30      4.36 o 
  -7   1  18       41.09       44.67      9.29 o 
  -6   1  18       23.14       22.44      7.53 o 
  -5   1  18      855.33      835.62     42.80 o 
  -4   1  18      104.81      130.88      8.60 o 
  -3   1  18      136.24      159.53      7.96 o 
  -2   1  18      166.37      205.24      9.55 o 
  -1   1  18      302.60      339.86     13.37 o 
   0   1  18       19.24       20.36      5.14 o 
   1   1  18      476.06      514.55     16.03 o 
   2   1  18      110.29      117.88      7.02 o 
   3   1  18       42.43       48.27      6.95 o 
   4   1  18       87.76       92.17      6.67 o 
   5   1  18      344.31      326.46     12.81 o 
   6   1  18      629.87      609.73     21.37 o 
   7   1  18        9.70        9.98      4.17 o 
   8   1  18       34.27       36.74     16.00 o 
   9   1  18       15.03       12.73      5.58 o 
 -10   2  18        5.72        0.78      9.91 o 
  -9   2  18       46.50       58.40     11.42 o 
  -8   2  18        4.41        6.59      6.17 o 
  -7   2  18       45.16       32.90      8.17 o 
  -6   2  18        2.91        4.10      3.66 o 
  -5   2  18       22.29       19.17      5.12 o 
  -4   2  18      212.89      242.12     16.65 o 
  -3   2  18        7.28        7.29      2.83 o 
  -2   2  18      589.19      596.76     19.56 o 
  -1   2  18        9.98       12.31      3.50 o 
   0   2  18      145.35      147.84      8.58 o 
   1   2  18      103.70      125.95      9.61 o 
   2   2  18       94.14       87.30      6.13 o 
   3   2  18      307.28      329.43     13.40 o 
   4   2  18       29.50       32.32      5.83 o 
   5   2  18       48.48       49.08      7.45 o 
   6   2  18        3.73        0.52      3.57 o 
   7   2  18        0.21       -2.99      3.70 o 
   8   2  18        9.06       10.08      5.00 o 
  -8   3  18        1.48        1.75      4.36 o 
  -7   3  18       10.57       12.35      5.02 o 
  -6   3  18       35.87       33.00      6.96 o 
  -5   3  18        2.81        8.64      5.84 o 
  -4   3  18       33.73       39.28      6.46 o 
  -3   3  18       16.49       12.57      3.25 o 
  -2   3  18       40.80       33.06      4.49 o 
  -1   3  18       62.84       65.83      7.37 o 
   0   3  18       47.48       44.00      5.93 o 
   1   3  18      103.74      109.64      8.68 o 
   2   3  18       19.27       23.92      4.98 o 
   3   3  18       49.40       48.31      8.22 o 
   4   3  18        4.96        1.56      3.21 o 
   5   3  18       21.38       24.51      4.89 o 
   6   3  18       88.19      100.05     13.22 o 
   7   3  18        1.80        3.33      4.09 o 
  -6   4  18        0.04        1.40      4.64 o 
  -5   4  18        0.03        1.79      4.38 o 
  -4   4  18       68.30      104.68     12.94 o 
  -3   4  18        0.55        4.60      4.29 o 
  -2   4  18        6.30        4.13      3.65 o 
  -1   4  18        2.08       -3.74      3.74 o 
   0   4  18       40.75       33.73     15.79 o 
   1   4  18        0.24        0.33     11.30 o 
   2   4  18       22.99       23.58      7.50 o 
   3   4  18       10.63        3.01      6.50 o 
   4   4  18        0.31       -1.13     14.40 o 
  -9   1  19       22.63       21.29      8.20 o 
  -8   1  19       48.71       58.84     11.16 o 
  -7   1  19        6.89        9.15      6.62 o 
  -6   1  19       36.65       33.87      8.85 o 
  -5   1  19       32.47       32.39     12.54 o 
  -4   1  19      379.05      385.55     26.22 o 
  -3   1  19        1.36        2.59      2.56 o 
  -2   1  19       37.48       44.44      5.62 o 
  -1   1  19      226.89      269.41     11.96 o 
   0   1  19        1.89        1.91      3.09 o 
   1   1  19      185.14      213.79     11.93 o 
   2   1  19        0.76       -0.66      2.76 o 
   3   1  19       79.74       78.59      6.33 o 
   4   1  19       18.80       18.18      4.21 o 
   5   1  19        0.01        0.15      3.46 o 
   6   1  19        0.00        3.84      3.88 o 
   7   1  19      135.48      121.50      8.91 o 
   8   1  19        5.01        2.90      4.56 o 
  -9   2  19      103.78      102.78     21.98 o 
  -8   2  19       25.05       36.50     10.28 o 
  -7   2  19      122.29      132.23     15.38 o 
  -6   2  19        1.01       -1.31      5.25 o 
  -5   2  19        1.79        0.46      3.46 o 
  -4   2  19        3.96        3.79      3.83 o 
  -3   2  19      248.12      273.15     13.73 o 
  -2   2  19      204.82      221.99     10.37 o 
  -1   2  19      213.91      228.18     10.87 o 
   0   2  19       29.21       34.26      4.84 o 
   1   2  19       39.48       39.09      8.96 o 
   2   2  19       99.40      101.15     11.10 o 
   3   2  19       67.71       63.34      6.13 o 
   4   2  19       73.08       65.12      6.39 o 
   5   2  19       51.21       48.76      6.15 o 
   6   2  19       36.12       27.22      5.58 o 
   7   2  19       27.70       24.83      5.73 o 
  -7   3  19        1.16        3.46      4.54 o 
  -6   3  19      103.41      134.25     11.37 o 
  -5   3  19       42.41       43.72      8.89 o 
  -4   3  19       65.76       81.32      9.46 o 
  -3   3  19       31.31       31.19      8.36 o 
  -2   3  19      101.23      106.59      7.28 o 
  -1   3  19      116.37      125.88      9.16 o 
   0   3  19      284.71      291.90     16.04 o 
   1   3  19       25.20       13.86     14.70 o 
   2   3  19       55.93       51.67      9.78 o 
   3   3  19       35.25       48.65      9.54 o 
   4   3  19       13.05       14.55      6.65 o 
   5   3  19      260.78      277.30     15.63 o 
  -3   4  19      208.21      263.65     39.16 o 
  -2   4  19        7.99        4.60      4.75 o 
  -1   4  19       19.36       13.39      7.58 o 
   0   4  19      103.08      119.85     18.42 o 
   1   4  19        0.90        2.28      5.42 o 
  -8   0  20        0.81        0.93      8.36 o 
  -7   0  20        6.92       -2.17      7.12 o 
  -6   0  20       20.41       39.32     13.62 o 
  -5   0  20       58.60       48.60     15.17 o 
  -4   0  20        0.04       -1.55      6.81 o 
  -3   0  20      238.69      295.32     25.23 o 
  -2   0  20        8.91       10.84      9.29 o 
  -1   0  20      172.51      177.82     11.61 o 
   0   0  20      143.81      192.82     12.42 o 
   1   0  20      100.53       93.43      9.31 o 
   2   0  20      178.10      209.62     14.02 o 
   3   0  20      181.65      198.46     13.97 o 
   4   0  20       55.44       63.43     10.06 o 
   5   0  20      433.03      422.15     21.92 o 
   6   0  20      119.40      115.41     13.30 o 
   7   0  20       73.40       68.17      9.86 o 
  -8   1  20       34.85       30.17      9.26 o 
  -7   1  20       12.90        5.95      6.67 o 
  -6   1  20      102.72      103.36     14.32 o 
  -5   1  20        8.10        8.10      6.65 o 
  -4   1  20      281.41      267.02     22.44 o 
  -3   1  20       54.20       45.31      5.57 o 
  -2   1  20        0.53        1.05      2.84 o 
  -1   1  20        0.47        4.50      3.22 o 
   0   1  20      423.14      450.49     16.83 o 
   1   1  20       38.21       46.71      8.01 o 
   2   1  20      174.68      189.57      9.16 o 
   3   1  20        6.63       -0.68      3.11 o 
   4   1  20       45.01       39.15      5.17 o 
   5   1  20      121.71      126.74     11.28 o 
   6   1  20       14.64       10.16      4.70 o 
  -7   2  20        0.04       -1.59      5.87 o 
  -6   2  20        0.76        2.23      6.25 o 
  -5   2  20        6.00       10.14      7.09 o 
  -4   2  20        1.29        3.40      4.26 o 
  -3   2  20      337.39      380.93     19.92 o 
  -2   2  20      231.19      253.91     11.56 o 
  -1   2  20      142.98      142.74      8.64 o 
   0   2  20       49.54       44.81      5.65 o 
   1   2  20       63.60       71.38      8.76 o 
   2   2  20        7.23       16.33      6.52 o 
   3   2  20       12.21       23.13     13.31 o 
   4   2  20       13.56       16.54      5.20 o 
   5   2  20       11.50       15.52      6.63 o 
  -5   3  20       77.55      124.14     26.62 o 
  -4   3  20        5.20        4.08      4.62 o 
  -3   3  20        5.68        7.48      3.70 o 
  -2   3  20       36.92       34.69      6.92 o 
  -1   3  20        0.48        8.68      6.35 o 
   0   3  20       57.21       85.44     39.78 o 
   1   3  20        4.07        3.89      5.36 o 
   2   3  20        5.09        4.93      5.42 o 
   3   3  20       87.71       89.71     12.40 o 
  -6   1  21        3.32       -0.63      6.47 o 
  -5   1  21        1.37       -0.59      6.43 o 
  -4   1  21       11.49        5.36      6.97 o 
  -3   1  21       70.74       72.57      8.64 o 
  -2   1  21       80.88       89.40      6.87 o 
  -1   1  21       78.59       94.28      8.34 o 
   0   1  21       22.30       33.09      6.77 o 
   1   1  21       25.96       45.18      7.43 o 
   2   1  21       11.44       24.38      6.95 o 
   3   1  21       10.36       14.37      4.67 o 
   4   1  21        2.77        3.14      5.10 o 
  -5   2  21       44.72       38.08     15.17 o 
  -4   2  21       64.35       80.94     11.20 o 
  -3   2  21        4.07        6.11      3.85 o 
  -2   2  21      350.98      433.52     18.48 o 
  -1   2  21      146.10      159.56     19.51 o 
   0   2  21       29.49       40.18      7.59 o 
   1   2  21        4.30        2.44      5.34 o 
   2   2  21       25.79       23.95      7.55 o 
   3   2  21      151.90      152.02     18.88 o 
  -4   0  22      375.45      412.04     41.48 o 
  -3   0  22        6.95       10.84     10.53 o 
  -2   0  22       13.00       22.91     13.31 o 
  -1   0  22       10.27        8.67     10.84 o 
   0   0  22      204.33      199.99     28.48 o 
   1   0  22        4.92        1.35      4.89 o 
   2   0  22     1085.86     1245.58     54.89 o 
  -3   1  22       45.71       68.50     13.01 o 
  -2   1  22       59.59       59.46     12.57 o 
  -1   1  22      489.29      634.13     46.59 o 
   0   1  22       42.94       49.86      8.10 o 
   1   1  22      202.41      231.13     15.52 o 
                                                 
